# Supplementary material for: Metal-Dilution Effect on Spin Transition Behavior of Solvated/Desolvated Hydrogen-Bonded Cobalt(II)-Organic Frameworks
Source: ACS Omega. 2025 Jan 16;10(3):3182–9. doi: 10.1021/acsomega.4c10686 (PMC11780442; doi:10.1021/acsomega.4c10686)
Supplement: Supplementary file 2 — ao4c10686_si_002.cif [file ao4c10686_si_002.cif]

####################################################################### 
# 
# This file contains crystal structure data downloaded from the 
# Cambridge Structural Database (CSD) hosted by the Cambridge 
# Crystallographic Data Centre (CCDC).
# 
# Full information about CCDC data access policies and citation 
# guidelines are available at http://www.ccdc.cam.ac.uk/access/V1 
# 
# Audit and citation data items may have been added by the CCDC. 
# Please retain this information to preserve the provenance of 
# this file and to allow appropriate attribution of the data. 
# 
#######################################################################

data_231109_fecomplex_0m_scaled
_database_code_depnum_ccdc_archive 'CCDC 2335633'
loop_
_audit_author_name
_audit_author_address
'Takuya Kanetomo'
;Tokyo University of Science
Japan
;
_audit_update_record             
;
2024-02-27 deposited with the CCDC.	2024-03-08 downloaded from the CCDC.
;
_audit_creation_date             2023-11-11
_audit_creation_method           
;
Olex2 1.5
(compiled 2023.08.24 svn.re1ec1418 for OlexSys, GUI svn.r6817)
;
_shelx_SHELXL_version_number     2019/3
_audit_contact_author_address    ?
_audit_contact_author_email      ?
_audit_contact_author_phone      ?
_publ_contact_author_id_orcid    ?
_publ_section_references         
;
Dolomanov, O.V., Bourhis, L.J., Gildea, R.J, Howard, J.A.K. & Puschmann, H.
 (2009), J. Appl. Cryst. 42, 339-341.

Sheldrick, G.M. (2015). Acta Cryst. A71, 3-8.

Sheldrick, G.M. (2015). Acta Cryst. C71, 3-8.
;
_chemical_name_common            ?
_chemical_name_systematic        ?
_chemical_formula_moiety         'C34 H20 Fe N6 O8'
_chemical_formula_sum            'C34 H20 Fe N6 O8'
_chemical_formula_weight         696.41
_chemical_melting_point          586
loop_
_atom_type_symbol
_atom_type_description
_atom_type_scat_dispersion_real
_atom_type_scat_dispersion_imag
_atom_type_scat_source
C C 0.0033 0.0016 'International Tables Vol C Tables 4.2.6.8 and 6.1.1.4'
H H 0.0000 0.0000 'International Tables Vol C Tables 4.2.6.8 and 6.1.1.4'
Fe Fe 0.3463 0.8444 'International Tables Vol C Tables 4.2.6.8 and 6.1.1.4'
N N 0.0061 0.0033 'International Tables Vol C Tables 4.2.6.8 and 6.1.1.4'
O O 0.0106 0.0060 'International Tables Vol C Tables 4.2.6.8 and 6.1.1.4'

_shelx_space_group_comment       
;
The symmetry employed for this shelxl refinement is uniquely defined
by the following loop, which should always be used as a source of
symmetry information in preference to the above space-group names.
They are only intended as comments.
;
_space_group_crystal_system      tetragonal
_space_group_IT_number           86
_space_group_name_H-M_alt        'P 42/n'
_space_group_name_Hall           '-P 4bc'
loop_
_space_group_symop_operation_xyz
'x, y, z'
'-x+1/2, -y+1/2, z'
'-y, x+1/2, z+1/2'
'y+1/2, -x, z+1/2'
'-x, -y, -z'
'x-1/2, y-1/2, -z'
'y, -x-1/2, -z-1/2'
'-y-1/2, x, -z-1/2'

_cell_length_a                   14.4439(4)
_cell_length_b                   14.4439(4)
_cell_length_c                   18.2120(5)
_cell_angle_alpha                90
_cell_angle_beta                 90
_cell_angle_gamma                90
_cell_volume                     3799.5(2)
_cell_formula_units_Z            4
_cell_measurement_reflns_used    6447
_cell_measurement_temperature    90
_cell_measurement_theta_max      26.98
_cell_measurement_theta_min      2.64
_shelx_estimated_absorpt_T_max   0.971
_shelx_estimated_absorpt_T_min   0.890
_exptl_absorpt_coefficient_mu    0.450
_exptl_absorpt_correction_T_max  0.7462
_exptl_absorpt_correction_T_min  0.7039
_exptl_absorpt_correction_type   none
_exptl_absorpt_process_details   
;
SADABS-2016/2 (Bruker,2016/2) was used for absorption correction.
wR2(int) was 0.0927 before and 0.0610 after correction.
The Ratio of minimum to maximum transmission is 0.9433.
The \l/2 correction factor is Not present.
;
_exptl_absorpt_special_details   ?
_exptl_crystal_colour            'dark violet'
_exptl_crystal_colour_lustre     clear
_exptl_crystal_colour_modifier   dark
_exptl_crystal_colour_primary    violet
_exptl_crystal_density_diffrn    1.217
_exptl_crystal_density_meas      ?
_exptl_crystal_density_method    ?
_exptl_crystal_description       block
_exptl_crystal_F_000             1424
_exptl_crystal_recrystallization_method ?
_exptl_crystal_size_max          0.266
_exptl_crystal_size_mid          0.087
_exptl_crystal_size_min          0.065
_exptl_transmission_factor_max   ?
_exptl_transmission_factor_min   ?
_diffrn_reflns_av_R_equivalents  0.0588
_diffrn_reflns_av_unetI/netI     0.0489
_diffrn_reflns_Laue_measured_fraction_full 0.997
_diffrn_reflns_Laue_measured_fraction_max 0.874
_diffrn_reflns_limit_h_max       20
_diffrn_reflns_limit_h_min       -19
_diffrn_reflns_limit_k_max       18
_diffrn_reflns_limit_k_min       -18
_diffrn_reflns_limit_l_max       26
_diffrn_reflns_limit_l_min       -21
_diffrn_reflns_number            32666
_diffrn_reflns_point_group_measured_fraction_full 0.997
_diffrn_reflns_point_group_measured_fraction_max 0.874
_diffrn_reflns_theta_full        25.242
_diffrn_reflns_theta_max         31.210
_diffrn_reflns_theta_min         2.820
_diffrn_ambient_temperature      90
_diffrn_detector_area_resol_mean ?
_diffrn_measured_fraction_theta_full 0.997
_diffrn_measured_fraction_theta_max 0.874
_diffrn_measurement_device_type  'Bruker APEX-II CCD'
_diffrn_measurement_method       '\f and \w scans'
_diffrn_radiation_type           MoK\a
_diffrn_radiation_wavelength     0.71073
_diffrn_source                   ?
_diffrn_source_current           1.4
_diffrn_source_power             0.07
_diffrn_source_voltage           50.0
_diffrn_standards_number         0
_reflns_Friedel_coverage         0.000
_reflns_Friedel_fraction_full    .
_reflns_Friedel_fraction_max     .
_reflns_number_gt                3671
_reflns_number_total             5386
_reflns_special_details          
;
 Reflections were merged by SHELXL according to the crystal
 class for the calculation of statistics and refinement.
 
 Structure factors included contributions from the .fab file.
 
 _reflns_Friedel_fraction is defined as the number of unique
 Friedel pairs measured divided by the number that would be
 possible theoretically, ignoring centric projections and
 systematic absences.
;
_reflns_threshold_expression     'I > 2\s(I)'
_computing_cell_refinement       'SAINT V8.38A (Bruker, 2018)'
_computing_data_collection       ?
_computing_data_reduction        'SAINT V8.38A (Bruker, 2018)'
_computing_molecular_graphics    'Olex2 1.5 (Dolomanov et al., 2009)'
_computing_publication_material  'Olex2 1.5 (Dolomanov et al., 2009)'
_computing_structure_refinement  'SHELXL 2019/3 (Sheldrick, 2015)'
_computing_structure_solution    'SHELXT 2018/2 (Sheldrick, 2018)'
_refine_diff_density_max         0.420
_refine_diff_density_min         -0.401
_refine_diff_density_rms         0.059
_refine_ls_extinction_coef       0.0042(10)
_refine_ls_extinction_expression Fc^*^=kFc[1+0.001xFc^2^\l^3^/sin(2\q)]^-1/4^
_refine_ls_extinction_method     'SHELXL-2019/2 (Sheldrick 2019)'
_refine_ls_goodness_of_fit_ref   1.049
_refine_ls_hydrogen_treatment    constr
_refine_ls_matrix_type           full
_refine_ls_number_parameters     224
_refine_ls_number_reflns         5386
_refine_ls_number_restraints     0
_refine_ls_R_factor_all          0.0648
_refine_ls_R_factor_gt           0.0418
_refine_ls_restrained_S_all      1.049
_refine_ls_shift/su_max          0.000
_refine_ls_shift/su_mean         0.000
_refine_ls_structure_factor_coef Fsqd
_refine_ls_weighting_details     
'w=1/[\s^2^(Fo^2^)+(0.0674P)^2^] where P=(Fo^2^+2Fc^2^)/3'
_refine_ls_weighting_scheme      calc
_refine_ls_wR_factor_gt          0.1125
_refine_ls_wR_factor_ref         0.1242
_refine_special_details          SQUEEZE
_olex2_refinement_description    
;
1. Fixed Uiso
 At 1.2 times of:
  All C(H) groups
 At 1.5 times of:
  All O(H) groups
2.a Aromatic/amide H refined with riding coordinates:
 C1(H1), C15(H15), C4(H4), C7(H7), C9(H9), C3(H3), C12(H12), C8(H8), C13(H13)
2.b Idealised tetrahedral OH refined as rotating group:
 O2(H2)
;
_atom_sites_solution_hydrogens   geom
_atom_sites_solution_primary     dual
_atom_sites_solution_secondary   ?
loop_
_atom_site_label
_atom_site_type_symbol
_atom_site_fract_x
_atom_site_fract_y
_atom_site_fract_z
_atom_site_U_iso_or_equiv
_atom_site_adp_type
_atom_site_occupancy
_atom_site_site_symmetry_order
_atom_site_calc_flag
_atom_site_refinement_flags_posn
_atom_site_refinement_flags_adp
_atom_site_refinement_flags_occupancy
_atom_site_disorder_assembly
_atom_site_disorder_group
Fe1 Fe 0.250000 0.250000 0.48922(2) 0.01909(11) Uani 1 2 d S T P . .
O3 O 0.54601(9) 0.38933(8) 0.33438(7) 0.0332(3) Uani 1 1 d . . . . .
O1 O 0.04395(10) 0.44132(9) 0.70223(7) 0.0382(3) Uani 1 1 d . . . . .
N1 N 0.15411(9) 0.23686(9) 0.56668(7) 0.0215(3) Uani 1 1 d . . . . .
O4 O 0.59124(9) 0.28512(10) 0.25056(7) 0.0358(3) Uani 1 1 d . . . . .
N3 N 0.34274(9) 0.21902(9) 0.41329(7) 0.0226(3) Uani 1 1 d . . . . .
O2 O -0.01843(10) 0.33115(9) 0.77363(8) 0.0391(3) Uani 1 1 d . . . . .
H2 H -0.041589 0.375310 0.795153 0.059 Uiso 1 1 calc R U . . .
N2 N 0.22850(9) 0.12097(9) 0.48258(7) 0.0210(3) Uani 1 1 d . . . . .
C6 C 0.16038(11) 0.08224(11) 0.52277(9) 0.0236(3) Uani 1 1 d . . . . .
C5 C 0.11977(11) 0.14875(11) 0.57426(9) 0.0233(3) Uani 1 1 d . . . . .
C1 C 0.12292(11) 0.30197(11) 0.61241(9) 0.0242(3) Uani 1 1 d . . . . .
H1 H 0.145105 0.362069 0.607311 0.029 Uiso 1 1 calc R U . . .
C11 C 0.33987(12) 0.12886(11) 0.39014(9) 0.0250(3) Uani 1 1 d . . . . .
C15 C 0.40700(11) 0.27464(11) 0.38383(9) 0.0234(3) Uani 1 1 d . . . . .
H15 H 0.410072 0.335718 0.399808 0.028 Uiso 1 1 calc R U . . .
C10 C 0.27115(12) 0.07268(11) 0.42876(9) 0.0250(4) Uani 1 1 d . . . . .
C4 C 0.05397(12) 0.12700(12) 0.62684(9) 0.0285(4) Uani 1 1 d . . . . .
H4 H 0.030756 0.067100 0.630299 0.034 Uiso 1 1 calc R U . . .
C2 C 0.05877(12) 0.28373(12) 0.66723(9) 0.0273(4) Uani 1 1 d . . . . .
C7 C 0.13324(13) -0.00895(12) 0.51099(10) 0.0285(4) Uani 1 1 d . . . . .
H7 H 0.087114 -0.035878 0.539504 0.034 Uiso 1 1 calc R U . . .
C9 C 0.24595(13) -0.01817(12) 0.41376(10) 0.0312(4) Uani 1 1 d . . . . .
H9 H 0.274923 -0.051122 0.376386 0.037 Uiso 1 1 calc R U . . .
C17 C 0.54169(12) 0.31107(12) 0.30204(9) 0.0285(4) Uani 1 1 d . . . . .
C14 C 0.46927(12) 0.24537(12) 0.33052(9) 0.0261(4) Uani 1 1 d . . . . .
C3 C 0.02333(13) 0.19487(12) 0.67384(10) 0.0315(4) Uani 1 1 d . . . . .
H3 H -0.020596 0.181378 0.709614 0.038 Uiso 1 1 calc R U . . .
C12 C 0.39903(13) 0.09566(12) 0.33614(10) 0.0317(4) Uani 1 1 d . . . . .
H12 H 0.395184 0.034379 0.320761 0.038 Uiso 1 1 calc R U . . .
C8 C 0.17668(13) -0.05885(12) 0.45563(10) 0.0324(4) Uani 1 1 d . . . . .
H8 H 0.159286 -0.119777 0.446574 0.039 Uiso 1 1 calc R U . . .
C16 C 0.02665(13) 0.36059(12) 0.71628(10) 0.0302(4) Uani 1 1 d . . . . .
C13 C 0.46385(13) 0.15479(12) 0.30541(10) 0.0330(4) Uani 1 1 d . . . . .
H13 H 0.503184 0.134083 0.268463 0.040 Uiso 1 1 calc R U . . .

loop_
_atom_site_aniso_label
_atom_site_aniso_U_11
_atom_site_aniso_U_22
_atom_site_aniso_U_33
_atom_site_aniso_U_23
_atom_site_aniso_U_13
_atom_site_aniso_U_12
Fe1 0.02090(18) 0.01524(17) 0.02115(18) 0.000 0.000 -0.00016(11)
O3 0.0362(7) 0.0296(7) 0.0338(7) 0.0007(5) 0.0090(6) -0.0088(5)
O1 0.0488(8) 0.0284(7) 0.0374(7) 0.0015(6) 0.0052(6) 0.0089(6)
N1 0.0227(7) 0.0191(7) 0.0228(6) 0.0005(5) -0.0025(5) 0.0008(5)
O4 0.0302(7) 0.0428(8) 0.0345(7) -0.0040(6) 0.0093(5) -0.0018(6)
N3 0.0248(7) 0.0189(7) 0.0241(6) 0.0005(5) 0.0006(5) -0.0001(5)
O2 0.0447(8) 0.0339(7) 0.0387(7) -0.0023(6) 0.0139(6) 0.0093(6)
N2 0.0233(7) 0.0160(6) 0.0237(7) 0.0000(5) -0.0004(5) 0.0010(5)
C6 0.0232(8) 0.0209(8) 0.0268(8) 0.0039(6) -0.0029(6) -0.0016(6)
C5 0.0258(8) 0.0191(8) 0.0248(8) 0.0024(6) -0.0005(6) 0.0014(6)
C1 0.0263(8) 0.0210(8) 0.0253(8) 0.0016(6) -0.0001(7) 0.0046(6)
C11 0.0288(9) 0.0195(8) 0.0267(8) -0.0020(6) 0.0004(7) 0.0011(6)
C15 0.0251(8) 0.0205(8) 0.0247(8) -0.0003(6) -0.0001(6) 0.0001(6)
C10 0.0286(9) 0.0208(8) 0.0256(8) -0.0019(6) 0.0011(7) 0.0001(6)
C4 0.0302(9) 0.0247(9) 0.0308(9) 0.0018(7) 0.0042(7) -0.0023(7)
C2 0.0295(9) 0.0245(8) 0.0278(9) -0.0001(7) 0.0012(7) 0.0043(7)
C7 0.0319(9) 0.0222(8) 0.0313(9) 0.0017(7) 0.0019(7) -0.0045(7)
C9 0.0391(10) 0.0203(8) 0.0341(9) -0.0056(7) 0.0063(8) -0.0026(7)
C17 0.0246(8) 0.0353(10) 0.0255(8) 0.0062(7) -0.0011(7) -0.0012(7)
C14 0.0255(8) 0.0284(9) 0.0244(8) 0.0012(7) 0.0008(7) -0.0006(7)
C3 0.0338(10) 0.0304(9) 0.0304(9) 0.0013(7) 0.0065(7) 0.0008(7)
C12 0.0335(10) 0.0252(9) 0.0366(10) -0.0072(7) 0.0074(8) -0.0016(7)
C8 0.0402(11) 0.0200(8) 0.0370(10) -0.0029(7) 0.0012(8) -0.0038(7)
C16 0.0312(9) 0.0302(10) 0.0291(9) 0.0005(7) 0.0035(7) 0.0065(7)
C13 0.0326(10) 0.0319(10) 0.0346(10) -0.0088(8) 0.0088(8) 0.0006(7)

_geom_special_details            
;
 All esds (except the esd in the dihedral angle between two l.s. planes)
 are estimated using the full covariance matrix.  The cell esds are taken
 into account individually in the estimation of esds in distances, angles
 and torsion angles; correlations between esds in cell parameters are only
 used when they are defined by crystal symmetry.  An approximate (isotropic)
 treatment of cell esds is used for estimating esds involving l.s. planes.
;
loop_
_geom_bond_atom_site_label_1
_geom_bond_atom_site_label_2
_geom_bond_distance
_geom_bond_site_symmetry_2
_geom_bond_publ_flag
Fe1 N1 1.9861(13) . ?
Fe1 N1 1.9860(13) 2 ?
Fe1 N3 1.9765(13) 2 ?
Fe1 N3 1.9765(13) . ?
Fe1 N2 1.8932(13) 2 ?
Fe1 N2 1.8932(13) . ?
O3 C17 1.276(2) . ?
O1 C16 1.220(2) . ?
N1 C5 1.373(2) . ?
N1 C1 1.334(2) . ?
O4 C17 1.238(2) . ?
N3 C11 1.369(2) . ?
N3 C15 1.340(2) . ?
O2 H2 0.8200 . ?
O2 C16 1.302(2) . ?
N2 C6 1.348(2) . ?
N2 C10 1.352(2) . ?
C6 C5 1.465(2) . ?
C6 C7 1.391(2) . ?
C5 C4 1.385(2) . ?
C1 H1 0.9300 . ?
C1 C2 1.387(2) . ?
C11 C10 1.462(2) . ?
C11 C12 1.388(2) . ?
C15 H15 0.9300 . ?
C15 C14 1.389(2) . ?
C10 C9 1.389(2) . ?
C4 H4 0.9300 . ?
C4 C3 1.375(2) . ?
C2 C3 1.387(2) . ?
C2 C16 1.498(2) . ?
C7 H7 0.9300 . ?
C7 C8 1.389(3) . ?
C9 H9 0.9300 . ?
C9 C8 1.388(2) . ?
C17 C14 1.505(2) . ?
C14 C13 1.388(2) . ?
C3 H3 0.9300 . ?
C12 H12 0.9300 . ?
C12 C13 1.385(2) . ?
C8 H8 0.9300 . ?
C13 H13 0.9300 . ?

loop_
_geom_angle_atom_site_label_1
_geom_angle_atom_site_label_2
_geom_angle_atom_site_label_3
_geom_angle
_geom_angle_site_symmetry_1
_geom_angle_site_symmetry_3
_geom_angle_publ_flag
N1 Fe1 N1 89.48(7) 2 . ?
N3 Fe1 N1 92.63(5) . 2 ?
N3 Fe1 N1 161.43(5) . . ?
N3 Fe1 N1 92.63(5) 2 . ?
N3 Fe1 N1 161.43(5) 2 2 ?
N3 Fe1 N3 91.21(8) . 2 ?
N2 Fe1 N1 80.61(5) . . ?
N2 Fe1 N1 104.70(5) 2 . ?
N2 Fe1 N1 104.70(5) . 2 ?
N2 Fe1 N1 80.61(5) 2 2 ?
N2 Fe1 N3 93.84(6) . 2 ?
N2 Fe1 N3 81.00(5) . . ?
N2 Fe1 N3 81.00(5) 2 2 ?
N2 Fe1 N3 93.84(6) 2 . ?
N2 Fe1 N2 172.68(8) 2 . ?
C5 N1 Fe1 114.33(10) . . ?
C1 N1 Fe1 127.69(11) . . ?
C1 N1 C5 117.94(14) . . ?
C11 N3 Fe1 114.22(10) . . ?
C15 N3 Fe1 127.88(11) . . ?
C15 N3 C11 117.89(14) . . ?
C16 O2 H2 109.5 . . ?
C6 N2 Fe1 119.58(11) . . ?
C6 N2 C10 120.82(14) . . ?
C10 N2 Fe1 118.66(11) . . ?
N2 C6 C5 111.57(14) . . ?
N2 C6 C7 121.00(15) . . ?
C7 C6 C5 127.36(15) . . ?
N1 C5 C6 113.50(14) . . ?
N1 C5 C4 121.85(15) . . ?
C4 C5 C6 124.64(15) . . ?
N1 C1 H1 118.6 . . ?
N1 C1 C2 122.74(15) . . ?
C2 C1 H1 118.6 . . ?
N3 C11 C10 113.58(14) . . ?
N3 C11 C12 121.88(15) . . ?
C12 C11 C10 124.53(15) . . ?
N3 C15 H15 118.5 . . ?
N3 C15 C14 123.09(15) . . ?
C14 C15 H15 118.5 . . ?
N2 C10 C11 111.83(14) . . ?
N2 C10 C9 120.72(15) . . ?
C9 C10 C11 127.41(15) . . ?
C5 C4 H4 120.3 . . ?
C3 C4 C5 119.31(16) . . ?
C3 C4 H4 120.3 . . ?
C1 C2 C16 119.67(15) . . ?
C3 C2 C1 118.99(15) . . ?
C3 C2 C16 121.30(16) . . ?
C6 C7 H7 120.8 . . ?
C8 C7 C6 118.42(16) . . ?
C8 C7 H7 120.8 . . ?
C10 C9 H9 120.6 . . ?
C8 C9 C10 118.72(16) . . ?
C8 C9 H9 120.6 . . ?
O3 C17 C14 115.69(15) . . ?
O4 C17 O3 126.14(16) . . ?
O4 C17 C14 118.17(16) . . ?
C15 C14 C17 119.94(15) . . ?
C13 C14 C15 118.72(16) . . ?
C13 C14 C17 121.34(16) . . ?
C4 C3 C2 119.15(16) . . ?
C4 C3 H3 120.4 . . ?
C2 C3 H3 120.4 . . ?
C11 C12 H12 120.4 . . ?
C13 C12 C11 119.29(16) . . ?
C13 C12 H12 120.4 . . ?
C7 C8 H8 119.8 . . ?
C9 C8 C7 120.30(16) . . ?
C9 C8 H8 119.8 . . ?
O1 C16 O2 125.65(17) . . ?
O1 C16 C2 121.32(16) . . ?
O2 C16 C2 113.02(15) . . ?
C14 C13 H13 120.5 . . ?
C12 C13 C14 119.08(16) . . ?
C12 C13 H13 120.5 . . ?

loop_
_geom_torsion_atom_site_label_1
_geom_torsion_atom_site_label_2
_geom_torsion_atom_site_label_3
_geom_torsion_atom_site_label_4
_geom_torsion
_geom_torsion_site_symmetry_1
_geom_torsion_site_symmetry_2
_geom_torsion_site_symmetry_3
_geom_torsion_site_symmetry_4
_geom_torsion_publ_flag
Fe1 N1 C5 C6 -0.67(17) . . . . ?
Fe1 N1 C5 C4 178.51(13) . . . . ?
Fe1 N1 C1 C2 -176.56(12) . . . . ?
Fe1 N3 C11 C10 -2.51(18) . . . . ?
Fe1 N3 C11 C12 178.86(13) . . . . ?
Fe1 N3 C15 C14 179.86(12) . . . . ?
Fe1 N2 C6 C5 -7.30(18) . . . . ?
Fe1 N2 C6 C7 169.97(13) . . . . ?
Fe1 N2 C10 C11 8.71(18) . . . . ?
Fe1 N2 C10 C9 -169.04(13) . . . . ?
O3 C17 C14 C15 5.9(2) . . . . ?
O3 C17 C14 C13 -173.15(16) . . . . ?
N1 Fe1 N2 C6 92.57(12) 2 . . . ?
N1 Fe1 N2 C6 5.60(12) . . . . ?
N1 Fe1 N2 C10 174.57(13) . . . . ?
N1 Fe1 N2 C10 -98.46(12) 2 . . . ?
N1 C5 C4 C3 -1.3(3) . . . . ?
N1 C1 C2 C3 -1.8(3) . . . . ?
N1 C1 C2 C16 -179.70(15) . . . . ?
O4 C17 C14 C15 -174.40(16) . . . . ?
O4 C17 C14 C13 6.6(3) . . . . ?
N3 Fe1 N2 C6 -177.05(13) . . . . ?
N3 Fe1 N2 C6 -86.43(12) 2 . . . ?
N3 Fe1 N2 C10 -8.08(12) . . . . ?
N3 Fe1 N2 C10 82.54(12) 2 . . . ?
N3 C11 C10 N2 -3.6(2) . . . . ?
N3 C11 C10 C9 173.92(17) . . . . ?
N3 C11 C12 C13 1.0(3) . . . . ?
N3 C15 C14 C17 -177.81(15) . . . . ?
N3 C15 C14 C13 1.2(3) . . . . ?
N2 C6 C5 N1 4.8(2) . . . . ?
N2 C6 C5 C4 -174.31(16) . . . . ?
N2 C6 C7 C8 -1.4(3) . . . . ?
N2 C10 C9 C8 -0.7(3) . . . . ?
C6 N2 C10 C11 177.54(14) . . . . ?
C6 N2 C10 C9 -0.2(2) . . . . ?
C6 C5 C4 C3 177.75(16) . . . . ?
C6 C7 C8 C9 0.5(3) . . . . ?
C5 N1 C1 C2 0.9(2) . . . . ?
C5 C6 C7 C8 175.44(16) . . . . ?
C5 C4 C3 C2 0.3(3) . . . . ?
C1 N1 C5 C6 -178.42(14) . . . . ?
C1 N1 C5 C4 0.8(2) . . . . ?
C1 C2 C3 C4 1.2(3) . . . . ?
C1 C2 C16 O1 11.8(3) . . . . ?
C1 C2 C16 O2 -167.14(16) . . . . ?
C11 N3 C15 C14 1.0(2) . . . . ?
C11 C10 C9 C8 -178.02(17) . . . . ?
C11 C12 C13 C14 1.3(3) . . . . ?
C15 N3 C11 C10 176.50(14) . . . . ?
C15 N3 C11 C12 -2.1(2) . . . . ?
C15 C14 C13 C12 -2.4(3) . . . . ?
C10 N2 C6 C5 -176.03(14) . . . . ?
C10 N2 C6 C7 1.2(2) . . . . ?
C10 C11 C12 C13 -177.50(17) . . . . ?
C10 C9 C8 C7 0.5(3) . . . . ?
C7 C6 C5 N1 -172.22(16) . . . . ?
C7 C6 C5 C4 8.6(3) . . . . ?
C17 C14 C13 C12 176.66(16) . . . . ?
C3 C2 C16 O1 -166.06(18) . . . . ?
C3 C2 C16 O2 15.1(2) . . . . ?
C12 C11 C10 N2 174.94(16) . . . . ?
C12 C11 C10 C9 -7.5(3) . . . . ?
C16 C2 C3 C4 179.02(16) . . . . ?

_smtbx_masks_special_details     ?
loop_
_smtbx_masks_void_nr
_smtbx_masks_void_average_x
_smtbx_masks_void_average_y
_smtbx_masks_void_average_z
_smtbx_masks_void_volume
_smtbx_masks_void_count_electrons
_smtbx_masks_void_content
1 -0.384 -0.061 -0.127 1063.8 261.0 ?
2 0.250 0.250 0.250 23.6 0.0 ?
3 0.250 0.250 0.750 18.0 1.2 ?
4 0.750 0.750 0.750 23.6 0.0 ?
5 0.750 0.750 0.250 18.0 1.2 ?

_smtbx_masks_void_probe_radius   1.2
_smtbx_masks_void_truncation_radius 1.2
_shelx_res_file                  
;
TITL 231109_fecomplex_0m_scaled_a.res in P4(2)/n
    231109_fecomplex_0m_scaled.res
    created by SHELXL-2019/3 at 14:10:26 on 11-Nov-2023
REM Old TITL 231109_fecomplex_0m_scaled_a.res in P4(2)/n
REM SHELXT solution in P4(2)/n: R1 0.149, Rweak 0.005, Alpha 0.022
REM <I/s> 0.496 for 140 systematic absences, Orientation as input
REM Formula found by SHELXT: C38 Fe N7 O8
CELL 0.71073 14.4439 14.4439 18.212 90 90 90
ZERR 4 0.0004 0.0004 0.0005 0 0 0
LATT 1
SYMM 0.5-X,0.5-Y,+Z
SYMM -Y,0.5+X,0.5+Z
SYMM 0.5+Y,-X,0.5+Z
SFAC C H Fe N O
UNIT 136 80 4 24 32

L.S. 50
PLAN  10
SIZE 0.065 0.087 0.266
TEMP 90
CONF
list 4
fmap 2 53
MORE -1
ACTA
ABIN
BOND $H
OMIT 0 1 1
OMIT 0 1 2
OMIT 1 1 1
REM <olex2.extras>
REM <HklSrc "%.\\231109_FeComplex_0m_scaled.hkl">
REM </olex2.extras>

WGHT    0.067400
EXTI    0.004228
FVAR       0.56403
FE1   3    0.250000    0.250000    0.489219    10.50000    0.02090    0.01524 =
         0.02115    0.00000    0.00000   -0.00016
O3    5    0.546006    0.389330    0.334376    11.00000    0.03625    0.02963 =
         0.03384    0.00067    0.00905   -0.00882
O1    5    0.043950    0.441319    0.702234    11.00000    0.04876    0.02842 =
         0.03739    0.00152    0.00516    0.00890
N1    4    0.154106    0.236864    0.566677    11.00000    0.02275    0.01910 =
         0.02280    0.00045   -0.00250    0.00077
O4    5    0.591239    0.285117    0.250563    11.00000    0.03020    0.04281 =
         0.03451   -0.00397    0.00935   -0.00178
N3    4    0.342738    0.219018    0.413292    11.00000    0.02484    0.01893 =
         0.02408    0.00053    0.00060   -0.00006
O2    5   -0.018429    0.331147    0.773633    11.00000    0.04467    0.03387 =
         0.03867   -0.00229    0.01387    0.00934
AFIX 147
H2    2   -0.041589    0.375310    0.795153    11.00000   -1.50000
AFIX   0
N2    4    0.228495    0.120971    0.482583    11.00000    0.02334    0.01596 =
         0.02373    0.00003   -0.00038    0.00096
C6    1    0.160380    0.082243    0.522766    11.00000    0.02320    0.02087 =
         0.02676    0.00392   -0.00291   -0.00156
C5    1    0.119769    0.148753    0.574263    11.00000    0.02585    0.01912 =
         0.02484    0.00243   -0.00053    0.00141
C1    1    0.122918    0.301968    0.612406    11.00000    0.02627    0.02102 =
         0.02528    0.00164   -0.00006    0.00460
AFIX  43
H1    2    0.145105    0.362069    0.607311    11.00000   -1.20000
AFIX   0
C11   1    0.339870    0.128863    0.390135    11.00000    0.02885    0.01948 =
         0.02674   -0.00203    0.00043    0.00110
C15   1    0.407003    0.274642    0.383826    11.00000    0.02509    0.02051 =
         0.02473   -0.00033   -0.00010    0.00009
AFIX  43
H15   2    0.410072    0.335718    0.399808    11.00000   -1.20000
AFIX   0
C10   1    0.271150    0.072676    0.428762    11.00000    0.02864    0.02077 =
         0.02559   -0.00191    0.00106    0.00011
C4    1    0.053966    0.127000    0.626838    11.00000    0.03019    0.02466 =
         0.03075    0.00177    0.00424   -0.00229
AFIX  43
H4    2    0.030756    0.067100    0.630299    11.00000   -1.20000
AFIX   0
C2    1    0.058770    0.283726    0.667235    11.00000    0.02949    0.02454 =
         0.02782   -0.00006    0.00123    0.00425
C7    1    0.133245   -0.008949    0.510991    11.00000    0.03185    0.02224 =
         0.03129    0.00168    0.00189   -0.00450
AFIX  43
H7    2    0.087114   -0.035878    0.539504    11.00000   -1.20000
AFIX   0
C9    1    0.245954   -0.018170    0.413759    11.00000    0.03914    0.02028 =
         0.03409   -0.00556    0.00632   -0.00261
AFIX  43
H9    2    0.274923   -0.051122    0.376386    11.00000   -1.20000
AFIX   0
C17   1    0.541694    0.311072    0.302038    11.00000    0.02457    0.03534 =
         0.02552    0.00624   -0.00105   -0.00123
C14   1    0.469272    0.245371    0.330521    11.00000    0.02548    0.02844 =
         0.02442    0.00118    0.00081   -0.00056
C3    1    0.023329    0.194868    0.673843    11.00000    0.03380    0.03040 =
         0.03041    0.00128    0.00649    0.00082
AFIX  43
H3    2   -0.020596    0.181378    0.709614    11.00000   -1.20000
AFIX   0
C12   1    0.399027    0.095657    0.336139    11.00000    0.03347    0.02518 =
         0.03656   -0.00722    0.00738   -0.00163
AFIX  43
H12   2    0.395184    0.034379    0.320761    11.00000   -1.20000
AFIX   0
C8    1    0.176682   -0.058846    0.455632    11.00000    0.04016    0.02000 =
         0.03696   -0.00286    0.00116   -0.00384
AFIX  43
H8    2    0.159286   -0.119777    0.446574    11.00000   -1.20000
AFIX   0
C16   1    0.026650    0.360587    0.716277    11.00000    0.03124    0.03018 =
         0.02912    0.00054    0.00347    0.00652
C13   1    0.463848    0.154786    0.305406    11.00000    0.03255    0.03194 =
         0.03461   -0.00881    0.00878    0.00058
AFIX  43
H13   2    0.503184    0.134083    0.268463    11.00000   -1.20000
AFIX   0
HKLF 4


REM  231109_fecomplex_0m_scaled_a.res in P4(2)/n
REM wR2 = 0.1242, GooF = S = 1.049, Restrained GooF = 1.049 for all data
REM R1 = 0.0418 for 3671 Fo > 4sig(Fo) and 0.0648 for all 5386 data
REM 224 parameters refined using 0 restraints

END

WGHT      0.0675      0.0000

REM Highest difference peak  0.420,  deepest hole -0.401,  1-sigma level  0.059
Q1    1   0.2480  0.1622  0.4950  11.00000  0.05    0.42
Q2    1   0.1927  0.2553  0.5473  11.00000  0.05    0.30
Q3    1   0.1757  0.2637  0.5210  11.00000  0.05    0.30
Q4    1   0.2024  0.2983  0.4921  11.00000  0.05    0.29
Q5    1   0.0357  0.3103  0.6789  11.00000  0.05    0.28
Q6    1   0.3008  0.2959  0.4919  11.00000  0.05    0.28
Q7    1   0.2169  0.2193  0.5418  11.00000  0.05    0.27
Q8    1   0.1596  0.2576  0.5052  11.00000  0.05    0.27
Q9    1   0.0571  0.2408  0.6794  11.00000  0.05    0.26
Q10   1   0.0275  0.2546  0.6543  11.00000  0.05    0.26
;
_shelx_res_checksum              57655
_shelx_hkl_file                  
;
   2   1   0    2.40    1.90
  -2  -1   0    0.60    1.60
  -1   2   0    2.50    3.70
   1  -2   0    1.90    3.50
   0  -2   0 3079.69   96.89
   0   2   0 3310.77   97.29
   2   0   0 3197.28   95.79
  -1  -2   0    2.70    3.00
   1   2   0   -0.10    2.80
   2  -1   0    5.50    3.50
  -2   1   0   -2.10    2.80
   2   2   0 1535.45   51.49
  -2  -2   0 1655.63   49.70
  -2   2   0 1610.64   53.99
   2  -2   0 1516.55   53.39
   2   2   0 1659.03   49.90
  -2   3   0    6.70    5.70
  -3  -2   0    1.10    2.80
   3   2   0    4.10    3.20
   2  -3   0    5.40    6.20
   1  -3   0   87.69   10.60
   3   1   0  103.99    6.60
  -1   3   0  107.99   11.20
  -3  -1   0   97.09    6.30
   0  -3   0   -1.70    4.70
  -3   0   0    7.70    3.00
   0   3   0    9.30    5.70
   3   0   0    5.80    4.80
   3   0   0   10.00    2.80
   3  -1   0 2726.23   87.69
  -3   1   0 2989.70   92.19
   1   3   0 2814.32   88.39
  -1  -3   0 2688.43   88.09
  -2  -3   0   -5.90    3.80
  -3   2   0    3.60    5.50
   2   3   0    5.30    5.00
   3  -2   0   -5.10    5.10
   2   3   0    3.20    3.60
   3  -3   0  587.74   28.30
   3   3   0  622.74   23.80
   3   3   0  640.84   26.20
  -3   3   0  589.54   28.80
   4   3   0    4.10    3.60
  -3   4   0    2.10    5.70
   4   3   0    0.60    4.00
  -4  -3   0    1.50    3.20
   3  -4   0   -2.10    6.20
  -2   4   0  536.25   27.80
  -4  -2   0  576.84   21.10
   2  -4   0  560.24   28.50
   4   2   0  607.54   22.00
  -4  -1   0    8.70    3.30
   1  -4   0    2.50    5.80
  -1   4   0    3.20    5.90
   4   1   0    4.90    3.10
  -4   0   0 1007.10   33.50
   4   0   0 1038.30   32.80
   4   0   0  954.40   37.50
   0   4   0 1071.49   40.70
   0  -4   0  955.10   39.60
   4  -1   0   -1.50    4.80
   1   4   0   -0.20    5.00
  -1  -4   0    1.60    5.00
  -4   1   0    3.30    3.50
  -4   1   0    1.60    5.20
  -4   2   0 4432.26  136.79
   4  -2   0 4332.87  136.19
  -2  -4   0 4221.78  135.09
   2   4   0 4443.96  135.79
   4  -3   0   -6.50    4.80
   3   4   0    2.60    4.90
  -4   3   0   10.60    7.00
  -3  -4   0    0.30    4.70
   3   4   0    2.50    3.70
   4  -4   0   41.10    9.60
  -4   4   0   54.69   10.60
   4   4   0   56.99    8.00
   4   4   0   47.10    8.30
   5   4   0    3.00    4.70
   4  -5   0    7.50    7.30
  -4   5   0    1.40    7.10
   5   4   0    4.90    4.00
  -3   5   0  326.67   22.80
   3  -5   0  370.96   23.90
  -5  -3   0  328.97   15.20
   5   3   0  314.07   16.00
  -5  -2   0    8.30    3.50
  -2   5   0   10.70    7.60
   5   2   0   12.70    4.10
   2  -5   0    8.30    6.60
  -5  -1   0  979.90   32.00
   5   1   0  949.51   31.70
   1  -5   0  921.71   40.70
  -1   5   0  854.61   40.10
   0   5   0    2.50    5.90
   0  -5   0   10.40    6.40
  -5   0   0    5.20    3.30
   5   0   0    4.70    5.30
   5  -1   0   83.59   10.70
   1   5   0   61.59   10.70
  -5   1   0   83.69   11.70
  -1  -5   0   61.49   10.50
  -5   1   0   61.39    7.30
  -2  -5   0    4.00    6.30
   2   5   0   -7.90    4.10
  -5   2   0    3.10    5.60
   2   5   0    3.90    4.00
   5  -2   0    1.00    5.00
  -3  -5   0   19.30    6.70
   5  -3   0   21.00    8.20
   3   5   0   21.50    6.90
   3   5   0   11.90    5.00
  -5   3   0   15.00    7.70
   4   5   0    3.10    3.80
   4   5   0    0.20    4.60
  -5   4   0   -4.80    5.60
   5  -4   0   -0.10    6.40
   5  -5   0 1740.23   71.89
   5   5   0 1933.41   64.79
   5   5   0 1861.31   68.09
  -5   5   0 2001.90   75.09
   6   5   0    7.90    5.50
   6   5   0    0.20    3.80
  -5   6   0    3.50    7.20
   5  -6   0   -3.10    6.70
   6   4   0  852.21   36.40
   4  -6   0  804.72   41.90
  -4   6   0  811.22   42.20
   6   4   0  818.62   32.50
   3  -6   0    6.50    7.80
  -6  -3   0    3.80    3.50
  -3   6   0    9.10    8.20
   6   3   0    6.70    4.00
  -2   6   0 2380.96   86.89
   2  -6   0 2314.17   86.29
  -6  -2   0 2422.56   73.69
  -6  -1   0    2.70    3.30
   6   1   0    3.60    3.00
  -1   6   0    9.90    7.10
   1  -6   0    3.40    7.00
   0  -6   0 4050.69  131.89
   6   0   0 3869.91  127.29
  -6   0   0 4036.80  120.79
   0   6   0 4021.80  132.19
   1   6   0    3.90    5.80
  -1  -6   0   -1.70    5.40
  -6   1   0   -0.20    3.50
   6  -1   0   -4.00    4.80
  -6   1   0    8.00    6.60
   2   6   0 3019.10   99.09
  -2  -6   0 3053.59  103.49
   2   6   0 3003.90  103.89
  -6   2   0 3060.99  103.59
  -6   2   0 3091.69   96.09
   6  -2   0 3031.20  102.79
   3   6   0    1.10    5.50
  -6   3   0    2.80    6.50
  -3  -6   0   -5.10    5.10
   3   6   0    3.60    4.80
   6  -3   0   -1.70    6.10
  -4  -6   0 2171.98   75.09
   4   6   0 2080.09   70.29
   4   6   0 1939.31   73.69
   6  -4   0 1957.30   75.99
  -6   4   0 1943.01   76.79
   5   6   0   -1.70    4.00
  -6   5   0    4.50    7.60
   5   6   0    6.10    6.50
   6  -5   0   14.80    8.90
   6   6   0 1358.16   56.69
   6   6   0 1427.06   53.19
   6  -6   0 1403.66   62.39
  -6   6   0 1463.45   63.69
  -6   7   0   -5.10    6.70
   7   6   0    5.90    5.90
   7   6   0   -3.70    3.80
   6  -7   0   -3.90    7.20
   7   5   0  520.45   28.80
   5  -7   0  552.14   35.30
   7   5   0  514.65   25.10
  -7  -4   0   -4.60    2.60
   7   4   0   -2.10    3.50
  -4   7   0    4.90    7.80
   4  -7   0    3.80    8.10
   7   4   0    1.20    4.20
  -7  -3   0  363.96   16.80
   3  -7   0  371.16   27.70
   7   3   0  401.26   18.50
  -3   7   0  359.16   27.40
  -7  -2   0   -0.10    3.00
  -2   7   0   -0.90    7.40
   2  -7   0   -8.30    5.80
   7   2   0   -2.10    3.20
   1  -7   0 1988.80   77.09
  -1   7   0 1981.50   77.29
  -7  -1   0 1885.91   63.09
   7   1   0 2060.69   62.99
   7   1   0 1999.00   72.39
   0  -7   0    4.60    7.10
   7   0   0   13.40    7.20
   0   7   0    7.40    7.50
  -7   0   0    8.90    4.00
  -7   1   0 3213.68   98.49
   1   7   0 3234.08  109.89
  -1  -7   0 3109.89  108.89
   7  -1   0 2939.61  104.69
  -7   2   0    5.50    4.30
  -2  -7   0    1.60    6.50
   7  -2   0   -1.30    5.30
   2   7   0   -1.10    4.70
  -7   2   0   -3.40    6.40
   2   7   0    1.70    6.20
   3   7   0 3063.09  108.29
  -3  -7   0 3203.88  108.39
   3   7   0 3133.19  103.19
  -7   3   0 3116.39  100.89
   7  -3   0 3178.08  108.49
  -7   3   0 2964.10  108.39
   4   7   0    3.40    6.90
  -7   4   0   -1.00    6.10
   4   7   0   -3.30    4.00
   7  -4   0    6.30    7.80
  -4  -7   0    8.90    7.10
  -7   5   0    0.60    8.20
   5   7   0    4.90    4.90
   7  -5   0    9.40    8.00
   5   7   0    1.00    5.40
   6   7   0    0.80    6.40
   6   7   0    0.10    4.10
   7  -6   0  -10.60    5.60
   7  -7   0  789.22   44.80
   7   7   0  735.93   38.70
   7   7   0  730.83   34.40
  -7   7   0  660.53   42.80
   7  -8   0   -4.20    8.30
   8   7   0   11.70    7.70
   8   7   0   -1.40    4.30
  -7   8   0   -2.80    8.40
   8   6   0  959.70   45.00
   8   6   0  968.30   40.90
   6  -8   0 1059.99   54.59
  -6   8   0  951.00   53.19
   8   5   0    0.90    5.00
   8   5   0    1.00    4.00
  -5   8   0    3.70    8.10
   5  -8   0   -8.50    6.70
   4  -8   0 1380.76   60.19
  -4   8   0 1224.48   58.39
   8   4   0 1262.67   44.00
  -8  -4   0  960.80   39.80
  -3   8   0    5.30    8.00
  -8  -3   0    0.30    3.00
   8   3   0   -1.40    3.20
   3  -8   0    2.10    8.20
  -8  -2   0  479.05   20.10
   2  -8   0  466.55   32.30
  -2   8   0  450.75   37.80
   8   2   0  505.05   20.60
   1  -8   0   -2.20    6.50
   8   1   0    6.80    7.30
  -8  -1   0    4.20    3.50
   8   1   0    1.90    3.10
  -1   8   0   -0.10    7.20
   8   0   0 2853.31   99.29
   0   8   0 2963.50  105.79
   0  -8   0 2821.92  104.29
  -8   0   0 2812.52   90.39
   1   8   0   -4.80    6.60
   8  -1   0    8.60    7.00
  -1  -8   0    2.20    7.30
  -8   1   0    3.00    4.40
   8  -2   0 4888.61  155.68
   2   8   0 4808.72  152.68
  -8   2   0 4782.92  147.29
  -2  -8   0 4740.93  158.18
   2   8   0 4729.23  158.78
  -8   2   0 4554.34  156.68
  -8   3   0   16.20    8.50
   8  -3   0    5.20    7.60
  -8   3   0    5.90    5.00
  -3  -8   0    8.30    8.00
   3   8   0   -2.10    6.00
   3   8   0    2.90    5.10
   4   8   0  497.25   28.20
  -4  -8   0  538.15   32.40
  -8   4   0  531.85   34.10
  -8   4   0  520.65   27.60
   4   8   0  536.95   32.90
   8  -4   0  529.95   33.00
  -8   5   0    1.40    8.00
   8  -5   0    2.90    8.00
   5   8   0    9.00    7.20
   5   8   0   -2.50    4.90
   6   8   0   20.70    7.70
   6   8   0   16.90    8.80
  -8   6   0   12.30   10.20
   8  -6   0   11.80   10.20
   8  -7   0    9.70   10.00
   7   8   0   -1.90    5.00
  -8   7   0   -4.80    8.10
   8  -8   0  893.51   53.49
   8   8   0 1000.90   49.10
   8   8   0  961.50   43.70
  -8   8   0 1006.20   56.59
   8  -9   0   -6.50    9.00
   9   8   0   -7.90    4.80
   9   8   0   -0.80    7.70
  -8   9   0    8.80   12.70
  -7   9   0 1049.20   59.39
   9   7   0 1007.20   49.99
   9   7   0 1093.59   45.60
   7  -9   0 1070.39   66.89
  -6   9   0   -1.90    7.50
   9   6   0   -0.90    5.50
   6  -9   0   12.50   11.40
   9   6   0    0.90    4.50
  -5   9   0  882.01   51.69
   9   5   0  967.80   43.30
   9   5   0  882.31   37.20
   5  -9   0  912.21   51.69
   9   4   0    5.80    4.30
  -9  -4   0   -3.30    2.60
  -4   9   0   -8.20    7.00
   4  -9   0    4.70    9.20
   3  -9   0   10.20    9.00
  -3   9   0   -3.40    7.50
  -9  -3   0    1.40    3.10
   9   3   0    5.20    4.30
   2  -9   0   -6.90    7.00
  -2   9   0   -5.90    6.50
  -9  -2   0   -1.80    3.00
   9   2   0    2.00    6.40
   9   2   0   -1.70    3.00
  -9  -1   0 5927.71  177.08
   1  -9   0 5699.93  195.68
  -1   9   0 5699.13  196.48
   9   1   0 6339.67  190.68
   0  -9   0   -1.30    7.60
   9   0   0   -7.40    5.00
   0   9   0   -3.70    6.00
  -9   0   0   11.20    4.50
  -9   1   0  534.15   25.30
   1   9   0  505.25   34.60
  -1  -9   0  591.14   36.00
   9  -1   0  498.05   30.90
  -2  -9   0    3.20    7.80
  -9   2   0    0.20    4.30
   2   9   0   -0.80    4.90
   9  -2   0   -2.90    6.00
   2   9   0    5.00    7.60
   9  -3   0 2083.59   83.29
   3   9   0 2171.18   86.19
  -9   3   0 2293.87   87.09
   3   9   0 1992.40   78.99
  -9   3   0 2204.78   75.79
  -3  -9   0 2159.88   85.29
  -4  -9   0    4.00    7.10
  -9   4   0    3.30    7.80
  -9   4   0    0.20    5.50
   4   9   0    4.10    7.10
   4   9   0   -0.20    5.40
   9  -4   0   -3.80    6.80
  -5  -9   0 2075.39   86.19
  -9   5   0 2129.99   90.19
   9  -5   0 2304.27   89.69
   5   9   0 2373.16   89.59
  -9   5   0 2223.78   80.99
  -9   6   0   -3.00    8.40
   9  -6   0   -0.90    7.90
   6   9   0    7.60    9.00
  -9   7   0    1.80   10.40
   7   9   0   11.50    7.70
   7   9   0   12.50    9.10
   9  -7   0   18.50   12.20
   8   9   0    6.10    6.50
   8   9   0  -11.00    6.20
  -9   8   0   15.90   12.20
  -9   9   0  803.62   53.29
   9  -9   0  847.62   53.09
   9   9   0  746.23   39.30
   9   9   0  717.23   43.40
   9 -10   0   -9.00   10.00
  10   9   0   -1.20    6.20
  10   9   0    0.30    7.70
  10   8   0 1989.30   82.69
   8 -10   0 2103.49   94.59
  10   8   0 2055.79   76.69
  -8  10   0 2080.59   96.19
  -7  10   0   21.20   12.90
  10   7   0    5.80    7.70
   7 -10   0   -3.40   10.30
  10   7   0   -7.70    4.70
  -6  10   0  482.65   39.60
  10   6   0  483.45   25.50
  10   6   0  441.66   29.50
   6 -10   0  441.96   37.30
  -5  10   0  -11.00    9.10
   5 -10   0   -6.00   13.80
  10   5   0   -1.10    4.20
  10   5   0   -1.30    5.60
  -4  10   0  917.91   53.39
  10   4   0  904.81   35.40
   4 -10   0  912.81   53.09
   3 -10   0    9.30   10.60
 -10  -3   0   -3.50    2.80
  -3  10   0    4.10    9.90
  10   3   0   -2.00    3.60
 -10  -2   0  249.48   13.50
   2 -10   0  218.68   27.50
  10   2   0  244.78   21.80
  10   2   0  241.68   13.10
  -2  10   0  249.28   29.30
 -10  -1   0   -0.40    3.70
  10   1   0   -9.90    5.50
   1 -10   0  -12.90    6.50
  -1  10   0   -2.30    7.70
  10   0   0 3824.52  130.19
   0  10   0 3765.72  138.09
   0 -10   0 3797.42  137.29
 -10   0   0 3765.32  118.69
 -10   1   0   -0.80    4.30
   1  10   0   -1.90    5.40
  -1 -10   0   -1.60    7.10
   1  10   0    2.30    7.80
  10  -1   0   -5.20    5.80
 -10   2   0  811.82   35.70
   2  10   0  815.42   46.70
  -2 -10   0  792.62   45.50
  10  -2   0  759.02   42.00
   2  10   0  844.02   41.70
 -10   3   0    0.90    5.30
  10  -3   0   -3.90    6.80
 -10   3   0   -2.10    8.20
   3  10   0    1.90    8.10
  -3 -10   0    5.80    8.10
   3  10   0    2.10    6.20
   4  10   0 2039.40   75.49
 -10   4   0 1843.32   80.99
 -10   4   0 1773.52   69.59
   4  10   0 1838.42   80.19
  10  -4   0 1907.61   79.39
  -4 -10   0 1904.21   80.09
 -10   5   0  -13.50    7.00
 -10   5   0   17.00    7.30
  10  -5   0  -10.80    7.60
   5  10   0   -5.80    6.20
   5  10   0   -5.10    4.50
  -5 -10   0    8.50    8.50
 -10   6   0  182.38   26.70
   6  10   0  275.27   27.20
  10  -6   0  214.18   27.80
 -10   6   0  226.78   24.20
   6  10   0  340.17   35.00
 -10   7   0    0.20    9.70
  10  -7   0  -10.80    9.70
   7  10   0    1.30    6.00
   7  10   0   -4.60    7.20
  10  -8   0   51.59   17.40
   8  10   0   83.29   18.40
   8  10   0   80.19   15.20
 -10   8   0   58.99   18.30
  10  -9   0    1.00   10.80
 -10   9   0   11.60   13.30
   9  10   0    2.20    7.70
   9  10   0    0.30    6.50
  10 -10   0  517.55   44.70
 -10  10   0  507.75   46.10
  10  10   0  547.85   38.70
  10  10   0  581.74   34.50
  11  10   0   -5.80    5.90
 -10  11   0   14.60   16.50
  10 -11   0    8.30   13.40
  11  10   0    8.80   10.20
  11   9   0  805.02   46.80
   9 -11   0  786.22   55.79
  11   9   0  825.12   41.70
  -9  11   0  907.71   60.49
   8 -11   0   -0.20   11.20
  11   8   0   -2.40    7.40
  -8  11   0  -12.80   10.20
  11   8   0    0.50    6.00
   7 -11   0 3520.55  140.29
  11   7   0 3499.45  116.79
  11   7   0 3548.64  125.29
  11   6   0   -3.80    4.60
   6 -11   0   -1.30   12.50
  11   6   0    1.40    8.00
  -6  11   0   -5.10   10.80
  -5  11   0 1135.09   65.09
  11   5   0 1180.28   44.50
  11   5   0 1214.58   53.59
   5 -11   0 1157.48   64.79
  11   4   0   -0.90    4.20
   4 -11   0    0.00   10.40
  -4  11   0   -9.60    9.00
  11   3   0  622.44   38.30
   3 -11   0  611.74   43.70
  -3  11   0  627.74   44.70
 -11  -3   0  670.33   25.30
  11   3   0  645.14   25.40
  11   2   0    2.10    8.10
 -11  -2   0    0.00    3.20
   2 -11   0   -0.20    9.10
  -2  11   0   -1.00    8.80
 -11  -1   0  682.53   27.40
  -1  11   0  604.74   43.20
  11   1   0  641.74   37.70
   0 -11   0   16.70   10.80
   0  11   0   15.10   11.30
 -11   0   0    0.40    4.50
  11   0   0   12.90    8.40
   1  11   0 1866.21   84.19
   1  11   0 1890.11   76.89
  -1 -11   0 1906.21   83.69
  11  -1   0 1947.21   77.99
  -2 -11   0    2.00    8.10
   2  11   0   -4.00    8.20
 -11   2   0   -4.80    4.50
  11  -2   0   -2.30    7.10
   2  11   0    4.20    7.00
   3  11   0  348.17   26.80
 -11   3   0  333.57   22.40
  11  -3   0  349.87   29.00
   3  11   0  337.67   30.60
  -3 -11   0  352.36   30.60
   4  11   0    2.50    6.70
  -4 -11   0    8.70    9.10
   4  11   0    0.30    8.30
  11  -4   0    7.00    9.40
 -11   4   0   -3.70    8.00
 -11   4   0    1.00    5.80
 -11   5   0 1226.38   52.99
   5  11   0 1144.09   54.49
  11  -5   0 1218.28   60.99
  -5 -11   0 1236.28   61.39
   5  11   0 1107.99   59.99
 -11   5   0 1197.28   63.39
  11  -6   0    8.70   11.30
 -11   6   0   -6.60    9.80
   6  11   0    8.80    8.70
   6  11   0    0.00    5.80
 -11   6   0   12.50    8.00
  11  -7   0    6.90   11.90
 -11   7   0   10.10   11.60
   7  11   0   12.40    8.60
 -11   7   0    6.40    8.20
   7  11   0    3.90    9.40
 -11   8   0    1.00   11.80
   8  11   0    8.90    8.00
   8  11   0   -9.00    6.80
  11  -8   0    1.60   12.10
   9  11   0  531.65   34.30
  11  -9   0  504.35   43.40
 -11   9   0  561.94   47.30
   9  11   0  491.35   38.30
  10  11   0   -6.90    8.10
 -11  10   0   19.10   16.10
  11 -10   0   -3.60   10.60
  10  11   0    2.20    6.60
  11  11   0  220.28   26.10
  11  11   0  230.98   31.00
  11 -11   0  246.68   38.10
  12  11   0    6.30    8.10
  11 -12   0    8.40   14.30
  12  11   0    7.70   10.90
  10 -12   0  140.59   28.70
  12  10   0  160.18   20.90
  12  10   0  167.98   26.50
  12   9   0   -1.60    6.20
  12   9   0    2.40    8.50
   9 -12   0    1.10   12.00
   8 -12   0 1111.49   65.89
  -8  12   0 1048.20   67.49
  12   8   0  933.41   50.69
  12   8   0  912.21   43.10
   7 -12   0   -2.30   11.50
  12   7   0   -0.20    5.50
  -7  12   0    3.80   12.70
  12   7   0    5.40    7.90
   6 -12   0  250.17   36.40
  -6  12   0  257.57   37.00
  12   6   0  232.98   16.70
  12   6   0  244.38   26.70
  12   5   0  -10.20    5.60
  12   5   0    6.20    4.80
   5 -12   0   13.20   12.70
  -5  12   0    2.20   12.00
  -4  12   0 1607.34   99.99
   4 -12   0 1676.33   82.49
  12   4   0 1636.04   73.09
  12   4   0 1721.33   55.79
  12   3   0  -17.50    5.90
  -3  12   0    9.60   11.60
   3 -12   0   19.40   12.80
   2 -12   0  858.21   54.29
  -2  12   0  970.90   57.39
  12   2   0  918.31   48.20
  -1  12   0    8.90   11.70
  12   1   0    5.00    8.90
   1 -12   0   -7.50    7.70
 -12  -1   0   -0.90    3.50
  12   0   0   90.99   17.60
 -12   0   0  130.29   13.10
   0 -12   0  122.49   23.80
   0  12   0  130.19   23.60
   0  12   0  124.29   20.60
  -1 -12   0  -10.60    7.80
   1  12   0    8.60   11.30
  12  -1   0    0.00    8.30
 -12   1   0   -7.00    4.50
   1  12   0    1.60    7.10
 -12   2   0  456.85   26.40
  12  -2   0  447.76   33.80
  -2 -12   0  487.25   37.70
   2  12   0  464.35   38.00
   2  12   0  516.75   33.80
 -12   3   0    7.30    7.30
  12  -3   0   10.20   10.60
   3  12   0   -1.40    9.50
   3  12   0    1.10    7.50
  -3 -12   0   -3.10    8.50
   4  12   0 1088.79   59.49
 -12   4   0  973.30   46.20
  12  -4   0 1076.89   56.39
   4  12   0 1037.30   51.89
  -4 -12   0  973.90   56.49
 -12   5   0    4.40   11.20
   5  12   0   -2.40    9.10
  -5 -12   0   -0.10    9.40
   5  12   0    2.80    7.70
  12  -5   0    7.70   11.30
 -12   5   0   -1.40    6.70
 -12   6   0  981.80   59.59
   6  12   0  933.61   55.89
 -12   6   0  934.11   47.70
  12  -6   0  927.81   56.49
   6  12   0 1041.20   51.69
   7  12   0   -7.90    7.70
  12  -7   0   14.50   13.40
 -12   7   0   -1.20    7.90
   7  12   0    8.80    7.80
 -12   7   0   -5.90   11.10
  12  -8   0  496.75   41.50
   8  12   0  463.35   38.40
   8  12   0  404.06   31.90
 -12   8   0  492.65   34.40
   9  12   0    5.30    8.30
 -12   9   0    2.90   12.60
   9  12   0   11.20   11.70
 -12   9   0    5.20    9.00
  12  -9   0    1.50   11.40
 -12  10   0  176.58   25.40
  10  12   0  122.09   33.80
  10  12   0  189.08   25.00
  12 -10   0  140.69   28.60
  12 -11   0  -12.10   10.30
  11  12   0    1.70    8.40
  11  12   0    3.50   11.50
 -12  11   0   -5.80   10.00
 -12  12   0  221.08   31.70
  12 -12   0  230.48   38.00
  12  12   0  250.47   32.60
  12  12   0  314.97   31.70
  13  12   0    3.00    8.70
  12 -13   0   16.70   17.90
  13  12   0    4.90   11.30
  13  11   0    2.80    8.20
  11 -13   0   35.10   20.70
  10 -13   0    2.80   15.10
  13  10   0   -9.40    8.20
   9 -13   0    2.20   13.50
  13   9   0   52.59   12.00
  13   9   0   52.59   15.30
   8 -13   0   -8.70   12.60
  13   8   0   -8.70    6.40
  13   8   0    6.50    6.40
  13   7   0  476.55   25.30
   7 -13   0  506.45   45.70
  13   7   0  472.85   33.70
   6 -13   0   13.80   16.00
  13   6   0   -0.30    4.60
  13   6   0    5.50    8.20
  13   5   0   16.20   11.50
   5 -13   0   34.80   17.10
  -5  13   0   45.30   18.80
  13   5   0   29.80   10.60
  13   4   0   -0.40    8.30
   4 -13   0   -7.40    9.60
  -4  13   0   11.00   13.60
  13   3   0 2018.90   84.09
  -3  13   0 1952.00   94.99
   3 -13   0 2042.20   95.09
  13   2   0   -5.70    7.70
   2 -13   0   -7.60    8.60
  -2  13   0    0.70   10.70
  -1  13   0   37.80   12.30
  -1  13   0   11.60   12.20
  13   1   0   50.99   15.30
 -13  -1   0   50.39    7.60
   1 -13   0   26.40   14.40
  13   0   0   -3.80    7.30
   0 -13   0   12.80   11.40
 -13   0   0    1.80    4.60
   0  13   0   18.50   15.20
   0  13   0    7.90    9.80
  13  -1   0  395.56   31.30
 -13   1   0  348.77   21.50
  -1 -13   0  398.56   36.10
  -2 -13   0   -4.00    8.70
 -13   2   0    4.60    6.40
  13  -2   0    1.80    9.30
   2  13   0   -8.30    6.20
   2  13   0   -9.30   12.40
  -3 -13   0   -8.60    8.20
   3  13   0   10.70    8.70
 -13   3   0    8.40    6.90
   3  13   0   -7.50    9.10
  13  -3   0   -2.70    8.40
 -13   4   0    0.90    6.60
   4  13   0    1.80    6.90
  13  -4   0   -6.40    8.70
  -4 -13   0    4.70   11.10
   4  13   0   -2.00   11.90
  13  -5   0  574.24   43.60
 -13   5   0  635.64   47.50
   5  13   0  597.24   39.30
  -5 -13   0  628.44   45.10
 -13   5   0  600.94   35.40
   6  13   0    4.90    7.90
 -13   6   0   -1.40   11.50
   6  13   0    9.50   12.50
  13  -6   0    1.70   12.10
 -13   6   0   -2.00    7.20
  13  -7   0 1459.25   79.39
   7  13   0 1798.32   84.39
 -13   7   0 1816.32   75.09
 -13   7   0 1601.94   86.39
   7  13   0 1669.73   75.39
  13  -8   0   -0.50   10.90
 -13   8   0   10.00    9.70
   8  13   0    3.70    8.80
   8  13   0   12.00   12.90
 -13   8   0    3.80   13.50
 -13   9   0    3.70   16.30
   9  13   0   57.29   18.30
 -13   9   0   18.90   12.40
  13  -9   0    5.00   13.10
   9  13   0   41.60   14.50
  10  13   0   23.00   14.40
  13 -10   0    9.60   14.40
  10  13   0   -0.10    8.80
 -13  10   0    3.20    9.90
  11  13   0  606.64   41.50
 -13  11   0  631.54   45.20
  11  13   0  641.14   48.90
  12  13   0    3.80   10.20
  13 -12   0    8.90   18.20
 -13  13   0  301.17   37.60
  13  13   0  356.76   31.80
  14  12   0  339.87   40.40
  11 -14   0   -1.50   25.80
  14  11   0   -1.70    8.50
  14  11   0   11.50   11.20
  14  10   0  141.19   24.60
  10 -14   0   85.39   24.70
  14  10   0  165.88   19.50
  14   9   0   -5.90    5.40
   9 -14   0  -16.20   11.00
  14   9   0   -6.30    7.90
  14   8   0    3.20    6.00
   8 -14   0    6.10   14.40
  14   8   0   -2.00    8.30
   7 -14   0   19.30   16.40
  14   7   0   -1.50    8.00
  14   6   0   29.00   11.90
   6 -14   0    7.20   14.30
  14   6   0   11.20   10.40
   5 -14   0   10.70   14.30
  14   5   0   -7.20    7.70
  14   5   0   -7.30    6.80
  14   4   0  482.95   36.40
   4 -14   0  485.35   44.00
   3 -14   0   10.60   13.70
  14   3   0    3.50    9.80
   2 -14   0  547.75   45.90
  14   2   0  541.95   38.20
  -2  14   0  565.84   51.79
  -2  14   0  605.54   47.80
  -1  14   0   25.20   14.10
  14   1   0   -4.10    8.30
  -1  14   0   -2.30    6.80
   1 -14   0    1.30   11.20
   0  14   0  552.24   39.10
 -14   0   0  480.65   23.50
   0 -14   0  517.45   43.40
  14   0   0  522.65   37.10
   0  14   0  501.75   44.10
   1  14   0   -2.20    7.60
  -1 -14   0   -7.40   11.50
 -14   1   0    0.60    5.30
  14  -1   0    7.00   10.30
   1  14   0   10.50   12.30
  -2 -14   0  126.59   25.10
 -14   2   0  156.68   17.50
  14  -2   0  158.18   24.20
   2  14   0  182.88   31.50
   2  14   0  136.49   21.50
   3  14   0   14.80   10.20
  14  -3   0    8.00   11.60
 -14   3   0    4.20    6.90
   3  14   0    8.60   13.00
  -3 -14   0  -10.50    6.90
   4  14   0  529.75   38.70
 -14   4   0  540.55   33.00
  14  -4   0  580.24   42.90
   4  14   0  600.94   46.90
  -4 -14   0  494.85   42.00
  14  -5   0    1.40   10.70
   5  14   0   -3.10    7.50
 -14   5   0    7.50    8.40
   5  14   0    6.90   11.00
  -5 -14   0   -0.50   10.60
  14  -6   0  669.03   48.30
 -14   6   0  703.23   53.29
 -14   6   0  782.42   42.70
   6  14   0  717.73   46.00
   6  14   0  659.03   50.39
 -14   7   0    7.10    9.30
   7  14   0   -9.90    7.20
   7  14   0    2.80   11.20
  14  -7   0    7.60   11.80
 -14   7   0   10.80   13.70
   8  14   0  711.63   56.59
  14  -8   0  544.45   47.20
 -14   8   0  672.03   54.59
   8  14   0  590.04   42.40
 -14   8   0  705.33   43.60
   9  14   0   -2.70    8.50
  14  -9   0    0.90   14.50
 -14   9   0  -11.00    7.80
  14 -10   0  281.07   39.30
 -14  10   0  261.67   32.00
  10  14   0  358.86   36.70
  11  14   0    0.60   10.50
  14 -11   0    6.50   14.90
 -14  11   0   -3.00   10.70
 -14  12   0    6.00   12.40
  12  14   0   21.80   13.70
  14 -12   0   -8.90   17.20
 -14  13   0   -0.20   12.40
  15  11   0  383.56   40.80
  15  10   0    8.00   12.30
  15  10   0   -2.60    6.80
  15   9   0  203.68   27.60
   9 -15   0  137.29   37.20
  15   8   0   -7.60    8.20
   8 -15   0  -10.00   13.60
  15   7   0   53.29   14.70
   7 -15   0   37.10   17.80
  15   7   0   25.10   14.90
  15   6   0   -7.80    8.20
  15   6   0   -2.40    7.60
   6 -15   0   -6.90   13.50
   5 -15   0   48.70   27.20
  15   5   0   46.40   13.80
  15   5   0   23.70   13.50
   4 -15   0   -3.50   11.70
  15   4   0  -10.50    7.90
  15   3   0  790.02   47.50
   3 -15   0  717.23   55.49
   2 -15   0   -8.60   10.30
  15   2   0   14.70   10.40
  15   1   0  142.59   23.10
   1 -15   0  120.29   25.70
   0 -15   0    4.40   11.90
  15   0   0   -0.40    9.70
  15  -1   0   62.19   17.00
 -15   1   0   52.19    9.80
  -1 -15   0   75.09   20.90
  -2 -15   0   -4.50   11.60
  15  -2   0   -9.90    8.30
 -15   2   0   -5.80    4.70
  -3 -15   0  565.14   46.90
 -15   3   0  546.15   31.80
  15  -3   0  533.15   40.90
  -4 -15   0   -5.30   10.30
  15  -4   0  -11.10    8.90
 -15   4   0    0.90    6.80
 -15   5   0  492.65   32.60
  15  -5   0  325.77   37.60
  -5 -15   0  463.15   41.90
  15  -6   0   -3.20   10.40
 -15   6   0   -0.40    8.10
 -15   7   0  609.74   39.30
 -15   7   0  563.74   50.39
  15  -7   0  491.05   44.40
 -15   8   0    6.40   10.00
  15  -8   0   18.40   15.80
 -15   9   0  287.47   33.90
  15  -9   0  301.07   41.10
 -15  10   0    8.50   12.20
  15 -10   0   17.30   16.60
  15 -11   0  186.18   34.60
 -15  11   0   94.99   29.40
 -15  12   0    1.50   13.00
  16  10   0  262.37   41.10
  16   9   0    2.20   17.70
  16   8   0  215.48   28.60
  16   8   0  233.38   33.00
  16   7   0    2.30   10.90
  16   7   0    6.30    9.60
   6 -16   0   36.40   19.30
  16   6   0   34.60   12.90
  16   6   0   66.99   28.20
  16   5   0    0.30    9.70
  16   5   0    0.90    8.70
   5 -16   0   24.10   17.00
   4 -16   0  734.63   57.09
  16   4   0  591.94   42.50
  16   3   0    0.30   10.20
   3 -16   0    5.10   13.50
   2 -16   0  263.57   38.20
  16   2   0  204.68   28.40
  16   1   0  -11.40    7.90
   1 -16   0   -0.70   11.90
  16   0   0   59.69   17.60
  16  -1   0    9.10   12.50
  16  -2   0   -7.70    8.80
  -2 -16   0    4.60   15.60
 -16   2   0    3.40    6.30
  -3 -16   0  -11.70   10.50
 -16   3   0    6.40    7.00
  16  -3   0   -6.20    8.60
  -4 -16   0  481.05   59.59
  16  -4   0  359.26   39.90
 -16   4   0  432.46   29.60
 -16   5   0   13.90    9.20
  16  -5   0   -4.40   10.20
  16  -6   0   -0.40   12.00
 -16   6   0   11.10   10.20
  16  -7   0    8.80   14.00
 -16   7   0    4.40    9.70
  16  -8   0   34.50   20.20
 -16   8   0   14.00   10.90
 -16   9   0   10.40   12.00
  16  -9   0   11.70   16.00
  16 -10   0  314.97   44.20
 -16  10   0  319.77   37.70
 -16  11   0   11.10   13.60
 -16  12   0   -4.10   11.30
  17  10   0   -9.50   11.90
  17   9   0  144.09   28.60
  17   8   0   10.90   13.40
  17   7   0  273.57   34.90
  17   7   0  330.47   34.30
  17   6   0  -10.50   10.20
  17   6   0   -1.10    9.20
  17   5   0  254.87   29.10
  17   5   0  266.27   32.50
  17   4   0    2.30    9.80
   3 -17   0  620.14   92.59
   2 -17   0   -8.80   10.90
   1 -17   0   64.29   22.10
  17   1   0   79.99   19.50
  17   0   0   -6.30    8.80
   0 -17   0    1.70   13.50
  -1 -17   0   42.80   20.40
  17  -1   0   64.39   18.80
 -17   2   0   -0.40    3.80
  -2 -17   0    1.30   13.20
  17  -2   0   12.40   12.70
  -3 -17   0  324.77   42.40
  17  -3   0  254.87   33.30
  -4 -17   0  -12.60   11.30
 -17   4   0    2.60    7.50
  17  -4   0   -4.70   10.80
  17  -5   0   -0.80   11.70
 -17   5   0   16.40   10.10
  -5 -17   0   21.00   17.10
  17  -6   0    0.70   15.40
  17  -7   0  145.79   29.80
 -17   7   0  186.48   25.70
 -17   8   0   -0.90   10.40
  17  -8   0   16.30   17.80
 -17   9   0   62.49   18.20
  17  -9   0   25.40   19.10
 -17  10   0   -4.20   10.60
 -17  11   0   20.00   14.60
  18   8   0  315.17   38.20
  18   7   0  -13.90   10.90
  18   6   0   84.99   21.70
  18   5   0   -6.30   11.00
  18   4   0  131.79   21.60
  18   4   0  182.98   28.10
  18   3   0    5.70   12.60
  18   2   0  143.19   24.50
  18   1   0    7.80   11.80
  18   0   0   48.20   16.70
  18  -1   0   -0.80   12.00
  18  -2   0  425.76   39.20
  18  -3   0    9.30   14.10
 -18   3   0    0.30    4.50
  18  -5   0   -9.60   13.40
 -18   5   0    0.20    6.00
  18  -6   0   19.60   17.10
  18  -7   0   -4.30   14.50
 -18   7   0   -0.10    6.90
  18  -8   0  127.89   30.90
 -18   8   0  161.88   24.60
 -18   9   0    1.40   11.70
 -18  10   0  136.69   25.70
 -18  11   0    4.70   14.30
  19   5   0   84.49   23.50
  19   4   0    7.70   13.70
  19   3   0   60.89   18.20
  19   2   0   -3.90   12.30
  19   1   0  184.28   29.20
  19   0   0   -7.60   12.40
  19  -1   0   58.09   19.30
  19  -2   0   -1.20   13.60
  19  -3   0   33.40   17.20
  19  -4   0   -1.50   14.80
  19  -5   0   89.79   27.10
  19  -6   0   22.10   19.80
  19  -7   0  126.79   30.20
  20   0   0   37.40   22.10
  20  -1   0    2.70   14.30
  20  -2   0   26.80   17.10
  20  -3   0   -6.50   13.70
  20  -5   0   34.10   20.50
  20  -6   0   79.19   25.10
   1   0  -1    0.00    1.00
   0   1  -1    1.50    1.60
   0   1   1    0.00    1.10
   1   1  -1   77.39    4.20
  -1   1  -1   65.29    6.00
  -1   1  -1   69.49    4.50
   1  -1  -1   73.19    5.20
   1   1  -1   70.89    5.10
   1  -1   1   75.39    6.30
  -1   1   1   58.29    4.80
  -1  -1   1   72.69    5.20
  -1  -1   1   77.99    4.20
  -1   1   1   71.69    5.70
  -1   2  -1  873.11   35.30
   1  -2  -1  863.61   31.90
   2   1  -1  900.61   30.10
  -1   2   1  876.71   34.10
   1  -2   1  843.62   32.40
  -2  -1   1  950.40   30.20
   2   0  -1  101.89    5.50
   2   0  -1   89.19    6.30
   0  -2  -1  104.39    8.10
   0   2  -1   95.09    7.80
   0   2  -1   94.89    6.90
   0  -2   1   89.09    7.70
  -2   0   1   93.99    5.50
   0   2   1   96.99    7.90
  -2   0   1   91.19    6.50
   0  -2   1  110.49    7.20
   2  -1  -1  996.70   34.80
   1   2  -1 1000.10   35.30
  -1  -2  -1 1055.29   36.70
   1   2  -1 1114.69   35.60
  -2   1  -1 1128.29   40.90
  -1  -2   1 1041.90   35.30
  -2   1   1 1069.49   35.10
  -2   1   1 1045.90   35.10
   2  -1   1 1086.09   37.80
  -1  -2   1 1069.89   35.20
   2   2  -1  671.33   24.80
   2  -2  -1  699.33   27.50
  -2   2  -1  710.23   29.30
  -2  -2   1  690.43   24.80
  -2  -2   1  716.23   25.50
   2  -2   1  700.63   29.20
  -2   2   1  701.43   27.60
   2  -3  -1    4.10    5.80
  -2   3  -1    0.80    5.70
   3   2  -1   11.40    5.00
   3   2  -1    7.70    3.60
   2  -3   1   18.00    7.10
   3   2   1    4.90    2.60
  -2   3   1   10.00    6.50
  -3  -2   1   -0.90    3.30
   1  -3  -1  496.45   23.70
   3   1  -1  516.95   20.40
  -1   3  -1  529.85   24.60
  -3  -1   1  547.55   20.40
   1  -3   1  478.75   23.80
  -1   3   1  501.75   23.70
   3   0  -1 3890.11  112.39
  -3   0  -1 3827.52  108.59
   3   0  -1 3821.42  112.09
   0   3  -1 3672.53  113.89
   0   3  -1 3642.64  116.09
   0  -3  -1 3691.53  116.29
  -3   0   1 3665.43  112.19
   3   0   1 3722.43  116.69
   0  -3   1 3706.93  116.09
   0   3   1 3766.62  116.49
  -3   0   1 3924.41  112.89
   3  -1  -1   79.49    8.50
   1   3  -1  106.39    9.80
   1   3  -1   95.69   10.10
  -1  -3  -1  123.89   12.30
  -3   1  -1  102.59   11.80
   3  -1   1  103.09   11.70
  -1  -3   1   95.79   10.30
  -3   1   1   85.79    8.10
   1   3   1   91.39   11.00
  -3   1   1   80.59    8.50
   2   3  -1 1156.78   39.10
  -3   2  -1 1138.69   43.10
   3  -2  -1 1107.29   40.40
   2   3  -1 1126.69   39.30
  -2  -3  -1 1042.00   40.50
   3  -2   1 1129.69   42.50
   2   3   1 1065.09   40.40
  -3   2   1 1037.90   40.10
  -2  -3   1 1125.89   39.20
  -2  -3   1 1091.69   38.30
   3   3  -1 4502.95  127.79
   3   3  -1 4150.78  127.19
   3  -3  -1 4136.19  130.99
  -3   3  -1 4029.70  132.59
  -3   3   1 4100.79  130.89
   3  -3   1 3964.90  132.19
   3   3   1 4476.35  126.99
   3   3   1 3976.20  129.29
  -3  -3   1 4292.17  127.29
  -3   4  -1   50.19   10.80
   4   3  -1   44.20    7.20
   4   3  -1   55.19    7.80
   3  -4   1   49.20   10.20
  -4  -3   1   46.70    6.70
  -3   4   1   29.30    8.70
  -2   4  -1 1172.38   47.10
   4   2  -1 1098.49   40.20
   2  -4  -1 1186.08   46.10
   4   2   1 1197.98   37.00
  -2   4   1 1155.58   46.10
   2  -4   1 1090.29   46.30
  -4  -2   1 1226.08   40.20
   1  -4  -1  105.39   12.90
  -1   4  -1   96.39   12.90
  -1   4   1  119.49   14.10
   1  -4   1  104.39   12.90
  -4  -1   1  119.89    9.00
   0  -4  -1 1411.56   51.69
   4   0  -1 1451.35   47.30
   0   4  -1 1376.56   51.49
  -4   0  -1 1399.16   42.70
   0  -4   1 1381.36   51.49
   4   0   1 1360.06   51.19
   0   4   1 1346.17   51.59
  -4   0   1 1466.35   47.00
   4  -1  -1  134.69   11.20
   1   4  -1  147.99   11.60
   1   4  -1  153.38   13.20
  -1  -4  -1  164.38   13.90
  -4   1  -1  166.58   14.40
  -4   1   1  148.99   10.60
   1   4   1  143.49   13.30
  -4   1   1  141.89   11.60
  -1  -4   1  147.19   12.90
   4  -1   1  163.18   14.20
   2   4  -1  269.17   15.50
  -2  -4  -1  237.18   16.60
   2   4  -1  301.07   17.20
   4  -2  -1  248.28   16.20
  -4   2  -1  191.98   16.80
   4  -2   1  245.28   17.70
   2   4   1  276.97   17.70
  -4   2   1  255.87   16.50
  -2  -4   1  293.07   16.90
  -4   2   1  267.37   15.00
   4  -3  -1  891.11   38.20
  -4   3  -1 1015.50   41.80
   3   4  -1  924.41   36.50
   3   4  -1  886.01   35.50
   3   4   1  987.40   38.70
   3   4   1  960.30   33.90
  -4   3   1  893.41   38.60
  -3  -4   1  936.21   35.00
  -3  -4   1  864.71   35.90
   4  -4  -1   21.90    8.00
   4   4  -1   14.00    5.80
   4   4  -1   14.70    5.50
  -4   4  -1   16.40    7.70
   4   4   1   11.60    6.10
  -4   4   1   18.00    8.00
  -4  -4   1   21.50    5.50
   4   4   1   18.30    4.90
   4  -4   1   13.20    7.40
  -4   5  -1  621.64   34.60
   5   4  -1  591.74   27.10
   4  -5  -1  623.14   33.50
   5   4  -1  584.54   27.50
  -5  -4   1  658.73   26.60
  -4   5   1  648.94   34.00
   5   4   1  608.44   29.90
   5   4   1  627.64   25.20
   4  -5   1  641.94   34.60
  -3   5  -1  180.48   19.30
   5   3  -1  167.38   12.20
   5   3  -1  174.48   12.40
   3  -5  -1  192.28   17.70
  -3   5   1  165.08   17.80
   3  -5   1  201.78   18.50
   5   3   1  222.18   13.80
  -5  -3   1  193.98   12.20
  -2   5  -1  164.58   17.90
   2  -5  -1  197.98   20.00
   5   2  -1  169.38   11.40
  -2   5   1  168.78   18.00
  -5  -2   1  147.79   10.50
   2  -5   1  148.99   17.00
   5   2   1  145.29    8.10
  -1   5  -1    2.90    6.40
   5   1  -1    5.90    4.00
   1  -5  -1    4.30    5.90
   1  -5   1   17.40    7.90
  -1   5   1   10.60    6.50
  -5  -1   1    9.40    4.40
  -5   0  -1  275.27   11.30
   0   5  -1  252.37   18.80
   0  -5  -1  257.37   18.80
   5   0  -1  245.48   15.10
   5   0  -1  256.77   13.50
   0  -5   1  275.17   19.20
  -5   0   1  238.08   13.90
   5   0   1  290.07   19.10
   0   5   1  217.48   17.80
   1   5  -1   30.10    8.60
  -5   1  -1    8.30    6.70
   1   5  -1   28.10    6.80
  -1  -5  -1   28.80    8.50
   5  -1  -1   34.80    7.30
  -5   1   1   44.80    7.30
  -5   1   1   31.90    7.50
   5  -1   1   40.90    9.60
   1   5   1   34.20    8.90
  -5   2  -1  149.59   17.60
  -2  -5  -1  134.59   15.20
   2   5  -1  164.28   15.30
   2   5  -1  156.98   16.10
   5  -2  -1  123.69   13.90
  -2  -5   1  154.48   16.40
   2   5   1  171.98   18.10
  -5   2   1  140.99   15.20
  -5   2   1  132.49   11.30
   3   5  -1  182.08   15.00
   5  -3  -1  189.08   20.80
  -5   3  -1  234.78   22.60
  -3  -5  -1  189.28   15.70
   3   5  -1  166.48   13.60
  -3  -5   1  188.38   14.90
  -5   3   1  163.28   17.10
   5  -3   1  150.28   17.00
   3   5   1  161.18   15.00
   4   5  -1   -0.30    4.90
   4   5  -1    5.00    4.90
  -5   4  -1    5.90    6.90
   5  -4  -1    7.70    7.10
   5  -4   1    9.90    7.70
  -5   4   1    4.60    6.10
   4   5   1    2.60    3.80
   4   5   1    4.70    5.90
   5  -5  -1   -0.40    7.10
   5   5  -1    4.90    5.40
  -5   5  -1    9.20    7.90
   5   5  -1   18.60    6.60
   5   5   1   12.40    6.60
  -5  -5   1    0.50    4.00
   5   5   1   25.50    6.30
  -5   5   1    5.70    7.00
   5  -5   1    5.20    7.90
   5  -6  -1  394.06   28.20
   6   5  -1  421.46   23.50
   6   5  -1  369.96   21.70
  -5   6  -1  406.46   29.20
   6   5   1  417.86   25.20
   5  -6   1  429.86   29.50
  -6  -5   1  417.46   21.00
   6   5   1  364.76   19.50
  -5   6   1  445.66   29.60
   6   4  -1    5.20    4.70
   4  -6  -1    8.80    8.00
  -4   6  -1   -6.00    6.60
   6   4  -1    0.00    4.30
   6   4   1    1.30    3.40
  -4   6   1    5.10    7.20
   4  -6   1    1.10    7.90
  -6  -4   1   -2.40    3.80
   6   3  -1 1237.68   44.00
   3  -6  -1 1169.08   52.09
  -3   6  -1 1156.98   52.79
   3  -6   1 1184.78   53.19
  -3   6   1 1265.07   53.49
  -6  -3   1 1191.78   42.70
   6   3   1 1159.38   42.20
   2  -6  -1   60.09   12.80
   6   2  -1   86.19    9.60
  -6  -2  -1   86.29    5.70
  -2   6  -1   94.99   15.20
   2  -6   1   97.99   15.10
  -2   6   1   89.69   14.50
  -6  -2   1  101.79   10.20
   6   2   1   93.39    6.40
  -1   6  -1 2773.12   98.39
   6   1  -1 2878.31   91.89
   1  -6  -1 2791.92   97.99
   6   1  -1 2881.51   88.19
   1  -6   1 2717.03   97.79
  -6  -1   1 2706.33   88.29
  -1   6   1 2899.71   99.29
   6   0  -1 1395.46   47.70
   0   6  -1 1448.56   57.49
  -6   0  -1 1379.26   45.10
   0  -6  -1 1414.76   56.79
   6   0  -1 1394.46   51.29
  -6   0   1 1411.76   49.20
   6   0   1 1453.85   56.39
   0  -6   1 1398.96   56.79
   0   6   1 1437.56   57.49
   1   6  -1   -1.10    5.40
  -1  -6  -1   -7.00    4.80
   6  -1  -1   -3.30    4.50
  -6   1  -1    4.90    3.30
   1   6  -1    0.20    4.60
   6  -1   1    9.50    6.60
  -1  -6   1   -7.10    4.80
  -6   1   1   -7.10    3.20
  -6   1   1    5.50    5.90
   1   6   1    2.90    6.40
   2   6  -1  806.02   34.80
   2   6  -1  785.82   37.20
  -2  -6  -1  813.42   38.20
   6  -2  -1  830.42   36.00
  -6   2  -1  793.52   38.80
   6  -2   1  796.22   37.90
  -6   2   1  761.32   35.80
  -6   2   1  815.32   33.00
  -2  -6   1  777.12   37.00
   3   6  -1  248.98   19.50
  -6   3  -1  266.57   21.70
   6  -3  -1  281.47   20.00
  -3  -6  -1  271.87   20.10
   3   6  -1  264.87   17.80
  -6   3   1  218.38   19.00
   6  -3   1  274.47   21.60
  -3  -6   1  267.47   19.30
   3   6   1  201.68   18.40
  -6   3   1  248.28   16.80
   4   6  -1  217.68   17.60
   4   6  -1  223.28   16.60
  -6   4  -1  243.98   21.60
   6  -4  -1  199.58   18.60
   4   6   1  222.28   15.10
  -6   4   1  186.98   20.50
  -4  -6   1  227.48   17.80
   6  -4   1  187.88   20.80
   4   6   1  204.78   18.20
  -6   5  -1  153.88   21.60
   5   6  -1  162.18   18.00
   6  -5  -1  220.78   22.90
   5   6  -1  169.68   14.80
   5   6   1  191.88   20.70
  -6   5   1  201.78   22.00
   6  -5   1  175.68   21.90
   5   6   1  155.38   13.00
   6   6  -1  138.29   15.70
  -6   6  -1  154.28   22.90
   6   6  -1  121.19   15.50
   6  -6  -1  156.48   20.90
  -6   6   1  107.19   18.30
   6   6   1  136.99   17.40
   6  -6   1   88.99   16.80
   6   6   1  138.39   12.30
   7   6  -1   10.30    6.40
   7   6  -1   24.50    8.00
  -6   7  -1    9.60    8.80
   6  -7  -1    6.50    9.10
  -6   7   1   21.10   10.70
   7   6   1   13.80    7.60
   6  -7   1   20.30   11.40
   7   6   1   23.00    6.60
  -5   7  -1   64.29   15.90
   7   5  -1   35.80    8.40
   5  -7  -1   31.90   11.10
   7   5  -1   40.10    9.10
  -7  -5   1   28.10    6.90
   7   5   1   33.00    9.10
   5  -7   1   41.80   12.70
  -5   7   1   35.20   12.90
   7   5   1   43.90    7.60
   4  -7  -1  240.78   25.30
  -4   7  -1  234.88   27.40
   7   4  -1  240.88   16.20
   7   4  -1  224.98   16.30
   4  -7   1  279.77   24.10
  -4   7   1  266.97   27.40
  -7  -4   1  263.87   15.20
   7   4   1  236.68   13.80
   3  -7  -1 1154.58   53.99
   7   3  -1 1130.99   43.70
  -3   7  -1 1160.98   54.69
  -7  -3   1 1244.08   43.20
   7   3   1 1254.37   42.80
   3  -7   1 1190.38   55.19
  -3   7   1 1124.09   53.79
   2  -7  -1 1537.95   64.49
   7   2  -1 1589.64   53.39
  -2   7  -1 1488.65   64.39
  -7  -2   1 1586.34   52.99
   2  -7   1 1462.85   63.79
  -2   7   1 1519.95   64.29
   1  -7  -1   92.79   15.60
   7   1  -1  152.38   13.80
  -1   7  -1  184.58   21.90
   7   1  -1  129.89   10.60
   7   1   1  142.79   17.70
  -7  -1   1  134.69   10.90
  -1   7   1  132.79   19.00
   1  -7   1  115.99   16.80
   0  -7  -1 2515.75   90.99
   0   7  -1 2406.56   90.49
  -7   0  -1 2638.94   76.79
   7   0  -1 2424.06   83.99
   7   0  -1 2480.95   78.89
   0  -7   1 2414.26   90.39
   0   7   1 2516.45   91.39
   7   0   1 2488.85   88.59
  -7   0   1 2364.66   80.39
  -1  -7  -1 1887.91   71.69
   1   7  -1 1703.63   69.99
  -7   1  -1 1812.22   59.09
   1   7  -1 1790.92   66.39
   7  -1  -1 1831.82   65.89
  -7   1   1 1837.42   62.69
   7  -1   1 1778.52   69.29
  -1  -7   1 1866.21   70.99
   1   7   1 1807.12   71.29
   2   7  -1  895.21   39.20
   2   7  -1 1003.20   43.90
  -7   2  -1  854.61   43.20
   7  -2  -1  862.01   39.50
  -2  -7  -1  894.01   42.70
  -7   2  -1  913.91   34.10
   7  -2   1  911.11   42.70
  -7   2   1  793.42   39.60
   2   7   1  802.62   41.70
  -2  -7   1  901.41   42.40
   3   7  -1    1.40    6.50
  -7   3  -1   25.10   10.40
   7  -3  -1   10.70    7.90
   3   7  -1   17.70    7.30
  -3  -7  -1    9.00    8.00
  -7   3   1   29.00    9.90
   3   7   1   21.20    8.70
   7  -3   1   16.80    9.20
  -7   3   1   24.60    7.40
  -3  -7   1   20.40    8.70
  -7   4  -1  309.27   25.60
   4   7  -1  289.07   20.20
  -4  -7  -1  331.97   23.90
   7  -4  -1  312.47   23.30
   4   7  -1  308.17   22.80
   4   7   1  297.27   19.20
   7  -4   1  295.37   24.40
   4   7   1  300.47   23.30
  -4  -7   1  308.47   22.70
  -7   4   1  287.87   23.60
  -7   4   1  293.67   20.20
   5   7  -1   25.20    8.10
   5   7  -1   17.10    7.90
  -7   5  -1   16.50   10.10
   7  -5  -1   12.10    8.20
   5   7   1   14.80    7.80
  -7   5   1   16.00    8.70
  -5  -7   1   21.10    8.70
   7  -5   1   10.40    9.30
   5   7   1   23.00    6.90
  -7   6  -1  301.87   32.80
   6   7  -1  276.67   19.90
   7  -6  -1  257.97   27.20
   6   7  -1  230.78   20.30
   6   7   1  276.17   22.60
   7  -6   1  316.27   26.50
   6   7   1  220.08   17.00
  -7   6   1  313.47   31.30
   7  -7  -1  104.99   20.00
   7   7  -1  146.49   17.50
   7   7  -1  119.89   17.20
  -7   7  -1  130.39   21.30
   7   7   1  113.09   13.90
   7  -7   1  107.79   19.80
   7   7   1  104.89   17.60
  -7   7   1  164.18   24.70
   8   7  -1  579.54   32.80
   7  -8  -1  584.94   39.60
  -7   8  -1  503.35   39.00
   8   7  -1  526.85   30.00
   8   7   1  549.15   28.10
   7  -8   1  571.74   40.20
  -7   8   1  601.84   41.10
   8   6  -1  122.99   15.70
   8   6  -1  122.19   16.60
   6  -8  -1  155.48   22.80
  -6   8  -1  163.08   25.30
   6  -8   1  110.69   21.00
   8   6   1  149.69   19.30
   8   6   1  142.39   14.60
  -6   8   1  112.59   20.00
   5  -8  -1   36.40   12.80
   8   5  -1   33.30    8.60
  -5   8  -1   57.69   15.70
   8   5  -1   46.90    9.40
   5  -8   1   70.49   16.70
   8   5   1   56.69    8.80
  -8  -5   1   57.49    9.00
  -5   8   1   39.80   13.60
   8   5   1   42.80   10.90
  -4   8  -1  100.49   18.70
   8   4  -1   99.89   12.90
   4  -8  -1   76.29   15.90
   8   4  -1  122.49   13.30
  -8  -4   1  111.69   11.70
   4  -8   1   94.99   18.30
  -4   8   1  112.69   20.20
   8   4   1  109.99   10.60
   3  -8  -1  710.63   41.50
  -3   8  -1  788.82   43.70
   8   3  -1  716.63   30.70
   8   3   1  733.13   28.20
  -8  -3   1  727.13   29.70
   3  -8   1  753.72   42.70
  -3   8   1  706.43   41.20
   8   2  -1  486.85   27.60
   8   2  -1  501.15   23.30
   2  -8  -1  532.65   33.90
  -8  -2   1  542.15   23.60
   2  -8   1  495.55   33.50
   8   1  -1   22.00    5.90
  -8  -1  -1   36.00    5.00
   1  -8  -1   53.09   13.70
  -1   8  -1   33.50   10.80
   8   1  -1   33.70    8.80
   8   1   1   21.20    9.70
  -8  -1   1   27.50    6.50
   1  -8   1   33.00   12.20
  -1   8   1   20.80    9.40
   0   8  -1   59.39   12.10
   0   8  -1   90.59   16.60
   0  -8  -1   57.89   13.10
  -8   0  -1   76.39    8.10
  -8   0   1   67.89   10.00
   0  -8   1   74.69   15.00
   0   8   1   65.99   14.00
   8   0   1   61.59   13.20
   1   8  -1   55.29   11.40
  -8   1  -1   71.99    8.80
   8  -1  -1   61.19   11.40
   1   8  -1   79.99   14.90
  -1  -8  -1   54.09   12.50
   8  -1   1   50.79   12.50
   1   8   1   70.89   14.40
  -8   1   1   62.49   10.00
  -1  -8   1   43.80   11.80
   8  -2  -1   10.30    6.90
   2   8  -1    2.00    7.20
  -2  -8  -1   -2.40    6.70
  -8   2  -1   -1.10    6.90
   2   8  -1   -8.10    4.00
  -8   2  -1    3.00    4.30
  -8   2   1    4.20    5.10
   2   8   1    7.20    7.90
  -2  -8   1   -1.20    6.60
  -8   2   1   -0.50    6.30
   8  -2   1   10.30    8.10
   3   8  -1  130.99   18.80
  -8   3  -1  165.88   13.60
  -3  -8  -1  170.48   21.20
  -8   3  -1  179.68   23.40
   8  -3  -1  177.58   20.20
   3   8  -1  183.58   19.40
  -8   3   1  175.58   17.50
   8  -3   1  149.59   19.80
   3   8   1  189.38   19.10
   3   8   1  171.88   21.00
  -8   3   1  216.48   23.90
  -3  -8   1  144.69   18.60
  -8   4  -1  663.93   39.70
   8  -4  -1  620.44   35.40
  -4  -8  -1  667.33   37.30
   4   8  -1  618.84   32.70
   4   8  -1  556.04   34.50
  -8   4   1  636.24   37.20
   4   8   1  622.04   31.50
   4   8   1  571.74   35.50
   8  -4   1  688.83   38.60
  -4  -8   1  602.84   35.10
  -8   4   1  724.63   33.30
   5   8  -1 2077.89   81.09
   5   8  -1 2040.90   77.29
  -8   5  -1 2112.79   96.09
   8  -5  -1 2143.39   83.09
   5   8   1 2028.20   74.69
  -5  -8   1 2104.19   80.49
  -8   5   1 2078.29   84.09
   8  -5   1 2033.60   84.09
   5   8   1 2073.69   89.29
  -8   5   1 2207.08   78.09
   8  -6  -1  446.16   32.50
  -8   6  -1  453.65   34.70
   6   8  -1  423.56   26.70
   6   8  -1  455.65   29.70
  -8   6   1  418.76   32.30
   6   8   1  405.06   24.70
   8  -6   1  471.65   33.60
   6   8   1  444.06   30.70
   7   8  -1  135.59   17.60
   8  -7  -1   89.29   18.80
   7   8  -1   98.59   16.40
  -8   7  -1  109.79   20.40
   7   8   1  135.99   19.80
   8  -7   1   99.19   19.70
  -8   7   1   85.69   18.20
   7   8   1  124.19   16.10
  -8   8  -1   53.79   17.00
   8   8  -1   57.19   13.70
   8  -8  -1   50.99   15.40
   8   8  -1   58.39   12.70
   8   8   1   48.50   10.70
  -8   8   1   61.99   16.90
   8  -8   1   49.50   15.30
   8   8   1   40.70   12.50
   9   8  -1  175.18   28.90
  -8   9  -1  113.99   22.90
   9   8  -1  201.98   22.30
   8  -9  -1  191.88   27.20
   8  -9   1  143.59   25.80
   9   8   1  147.89   17.60
  -8   9   1  176.38   27.10
   9   8   1  177.98   24.10
   7  -9  -1  267.87   31.10
   9   7  -1  233.18   19.60
   9   7  -1  245.18   21.50
  -7   9  -1  256.37   34.10
   9   7   1  266.07   27.20
  -7   9   1  223.68   30.30
   7  -9   1  243.48   35.70
   9   7   1  211.98   17.20
   9   6  -1   70.19   12.10
  -6   9  -1   82.49   19.80
   9   6  -1   52.99   11.90
   6  -9  -1   62.59   17.60
   9   6   1   82.69   11.60
  -6   9   1   56.69   16.90
   6  -9   1   62.89   17.90
   9   6   1   75.49   15.10
   9   5  -1  205.48   19.20
   5  -9  -1  149.29   23.50
  -5   9  -1  142.19   23.30
   9   5  -1  186.08   16.50
  -9  -5   1  160.58   12.80
   5  -9   1  140.19   22.80
  -5   9   1  114.59   20.90
   9   5   1  166.28   12.40
   9   5   1  147.29   18.90
   4  -9  -1   11.10   11.10
  -4   9  -1   -2.50    7.70
   9   4  -1    7.60    5.40
   9   4  -1   14.20    5.80
   4  -9   1    4.60    8.60
  -9  -4   1    5.00    3.90
   9   4   1    9.40    3.80
  -4   9   1    0.10    8.60
   3  -9  -1   63.59   15.70
   9   3  -1   95.59   11.60
  -3   9  -1   64.19   17.10
   3  -9   1  149.19   23.90
  -9  -3   1  107.59   11.60
  -3   9   1   96.49   18.80
   2  -9  -1   69.69   15.30
   9   2  -1   87.99   10.40
  -2   9  -1   69.69   15.50
   9   2  -1   67.79   12.50
   2  -9   1   67.79   15.40
  -9  -2   1  109.29   11.70
  -2   9   1   80.19   17.40
   9   2   1   95.29   16.80
  -1   9  -1  425.36   31.30
   9   1  -1  406.16   25.00
   9   1  -1  385.86   19.50
   1  -9  -1  472.45   32.50
  -9  -1   1  408.66   20.90
   1  -9   1  411.86   31.30
  -1   9   1  371.76   29.60
   9   1   1  369.66   27.40
   9   0  -1   20.70    8.00
   0   9  -1   19.20   10.40
   0   9  -1   16.80    6.90
   0  -9  -1   17.20    9.40
  -9   0  -1   19.80    5.30
   0   9   1   25.20   11.10
   9   0   1   20.90    9.50
   0  -9   1   24.40   10.30
  -9   0   1   15.40    5.90
   1   9  -1  364.76   28.60
  -9   1  -1  337.47   18.20
   9  -1  -1  341.67   23.90
   1   9  -1  331.47   24.20
  -1  -9  -1  357.16   28.00
   1   9   1  354.96   28.40
  -1  -9   1  415.06   29.50
  -9   1   1  391.66   31.30
   9  -1   1  378.46   27.30
   2   9  -1  181.78   21.50
  -9   2  -1  179.78   13.40
   9  -2  -1  155.38   18.90
   2   9  -1  185.98   24.80
  -2  -9  -1  160.98   22.30
  -2  -9   1  190.38   23.50
  -9   2   1  170.48   21.20
   2   9   1  161.18   23.40
   9  -2   1  173.88   21.90
  -9   2   1  156.98   17.20
  -9   3  -1   37.80   13.30
   3   9  -1   38.30   11.00
  -9   3  -1   27.10    7.50
  -3  -9  -1   29.90   11.50
   3   9  -1   36.00   11.70
   9  -3  -1   27.30   10.50
  -9   3   1   28.70   10.80
   9  -3   1   38.30   13.00
  -3  -9   1   25.40   10.20
   3   9   1   26.30   11.70
  -9   3   1   20.20    7.30
   3   9   1   16.30   13.10
   9  -4  -1  279.77   24.30
   4   9  -1  292.57   29.50
  -4  -9  -1  274.07   24.80
  -9   4  -1  276.17   19.10
   4   9  -1  250.87   21.10
   4   9   1  345.47   33.90
  -9   4   1  266.87   24.50
  -9   4   1  263.77   20.40
   9  -4   1  236.78   26.30
  -4  -9   1  264.77   27.90
   4   9   1  328.27   34.20
   5   9  -1  122.49   17.20
   5   9  -1  110.59   18.30
  -9   5  -1   87.99   18.70
   9  -5  -1   96.99   17.50
  -5  -9   1  112.29   17.70
   9  -5   1   91.59   18.30
  -9   5   1  115.79   16.60
   5   9   1  135.69   16.80
   5   9   1  168.78   23.40
   9  -6  -1  150.48   22.80
   6   9  -1  217.28   25.10
  -9   6  -1  185.18   25.80
   6   9  -1  205.78   23.10
  -9   6   1  204.78   22.10
   9  -6   1  200.38   27.00
  -9   6   1  158.08   23.30
   6   9   1  231.28   27.90
   6   9   1  222.98   22.20
   7   9  -1   55.49   14.10
  -9   7  -1   62.49   17.70
   9  -7  -1   44.20   14.60
   7   9  -1   50.09   11.70
  -9   7   1   74.39   18.30
   7   9   1   70.99   16.00
   7   9   1   63.09   12.60
   9  -7   1   75.79   19.20
   9  -8  -1   -9.70    8.00
   8   9  -1    0.20    6.00
  -9   8  -1   -4.60    9.00
   8   9  -1   -5.50    6.60
  -9   8   1  -17.70    6.80
   8   9   1   -2.60    7.40
   8   9   1    7.80    6.20
   9  -8   1   -2.40    9.10
  -9   9  -1   83.99   22.30
   9   9  -1  151.48   20.10
   9  -9  -1  129.69   23.80
   9   9  -1   88.09   17.80
   9   9   1  137.49   22.00
   9  -9   1  100.79   21.70
   9   9   1   78.59   14.00
  -9   9   1   97.69   23.10
   9 -10  -1    4.20   12.60
  10   9  -1    6.50    8.60
  10   9  -1   -5.40    6.70
  -9  10  -1   -5.20   12.40
   9 -10   1    9.40   15.40
  10   9   1    5.00    8.70
  10   9   1   14.80    7.70
  -9  10   1   -2.90   11.30
  -8  10  -1   -4.60    9.70
  10   8  -1    8.30    7.40
  10   8  -1    8.40    8.00
   8 -10  -1    8.10   13.60
  10   8   1   -9.80    6.10
  -8  10   1  -12.70    8.70
  10   8   1   -5.60    5.10
   8 -10   1   -1.70   10.30
  -7  10  -1   -6.60    8.80
  10   7  -1   -4.20    6.30
  10   7  -1    6.50    6.80
   7 -10  -1   -1.20   11.40
  10   7   1   -6.90    4.70
  -7  10   1  -14.70    9.30
  10   7   1   -2.40    6.90
   7 -10   1   -2.60   10.30
  10   6  -1   84.19   13.30
  -6  10  -1   60.19   17.80
  10   6  -1   95.99   15.10
   6 -10  -1   93.19   21.30
  10   6   1   82.29   11.40
  -6  10   1  107.09   23.60
  10   6   1   71.79   14.40
   6 -10   1   66.59   18.60
  10   5  -1   93.19   14.30
  10   5  -1   98.99   13.30
  -5  10  -1   51.99   16.50
   5 -10   1   57.89   18.30
  10   5   1   78.39   14.80
  10   5   1   75.99    9.50
 -10  -5   1   80.99   10.80
  -5  10   1   88.59   20.80
  -4  10  -1   -0.70    9.30
  10   4  -1   -2.40    3.80
   4 -10  -1    7.10   10.60
 -10  -4   1   -2.00    5.90
  -4  10   1   -7.50    7.90
   4 -10   1   -1.30    9.60
  -3  10  -1    1.10    9.10
   3 -10  -1   -5.50    8.20
  10   3  -1    7.00    7.20
  10   3  -1   -3.60    3.60
 -10  -3   1    2.50    3.90
   3 -10   1    7.00   10.00
  -3  10   1    6.00    8.40
  -2  10  -1    8.80   10.80
  10   2  -1    7.80    7.70
   2 -10  -1   12.90   10.00
  10   2  -1   10.90    5.10
 -10  -2   1   11.40    5.20
  10   2   1   -4.10    6.80
  -2  10   1   -5.10    7.70
   2 -10   1    6.90    9.70
  -1  10  -1   33.10   10.90
   1 -10  -1   21.60   11.90
  -1  10  -1   37.50   14.70
  10   1  -1   46.00   10.80
   1 -10   1   14.60   10.00
  10   1   1   24.10   10.60
 -10  -1   1   44.30    8.20
  -1  10   1   53.09   14.60
   0  10  -1  606.74   34.70
   0 -10  -1  530.25   37.50
   0  10  -1  643.54   40.60
  10   0  -1  579.74   32.50
 -10   0  -1  553.94   23.60
   0  10   1  581.94   39.30
   0 -10   1  625.44   39.60
 -10   0   1  527.05   29.90
  10   0   1  607.54   36.20
   1  10  -1    9.60    9.60
   1  10  -1    3.30    5.80
  10  -1  -1   -4.40    5.60
 -10   1  -1    1.60    3.90
  -1 -10  -1    3.60    7.80
  -1 -10   1   -7.40    6.40
 -10   1   1    0.00    4.80
  10  -1   1   -2.40    7.60
   1  10   1    3.00    8.30
  -2 -10  -1    9.00    8.70
  10  -2  -1    7.90    7.90
   2  10  -1   -2.80    7.10
 -10   2  -1    2.10    8.10
   2  10  -1   -0.10    5.90
  10  -2   1  -10.30    6.40
  -2 -10   1   -4.90    6.60
   2  10   1    5.20    8.50
 -10   2   1   -1.40    4.60
  -3 -10  -1  117.09   20.30
 -10   3  -1  101.59   13.20
   3  10  -1   89.19   15.20
  10  -3  -1   94.49   16.40
   3  10  -1  102.99   19.20
  10  -3   1  109.59   19.50
   3  10   1   73.69   16.60
 -10   3   1   84.09   17.60
  -3 -10   1   79.89   16.20
 -10   3   1   89.89   13.70
   3  10   1   81.19   14.20
   4  10  -1   11.90    9.80
 -10   4  -1   -6.00    8.10
  10  -4  -1    1.90    7.60
 -10   4  -1    1.90    5.40
   4  10  -1    5.50    7.00
  -4 -10  -1    6.00    8.40
   4  10   1    5.90    6.20
   4  10   1    0.80    7.50
 -10   4   1    0.00    6.10
  -4 -10   1   20.10   10.20
  10  -4   1   16.80   10.30
 -10   4   1    0.90    7.30
 -10   5  -1    9.10    6.20
 -10   5  -1    1.00   10.00
  10  -5  -1    2.40    8.20
   5  10  -1   14.30   10.40
   5  10  -1   12.90    8.60
 -10   5   1    9.80    9.80
  -5 -10   1   21.50   10.40
 -10   5   1    2.60    6.60
  10  -5   1    6.60   10.10
   5  10   1   15.70   10.50
   5  10   1    4.00    6.00
 -10   6  -1   52.29   16.20
  10  -6  -1   39.60   14.40
   6  10  -1   31.70   10.80
   6  10  -1   54.99   15.40
 -10   6   1   32.10   13.90
   6  10   1   32.20   12.50
  10  -6   1   32.00   13.40
   6  10   1   27.70    9.50
 -10   6   1   33.80   10.70
   7  10  -1  461.95   30.80
  10  -7  -1  469.25   37.10
   7  10  -1  386.96   31.70
 -10   7  -1  449.86   38.90
 -10   7   1  403.46   30.20
   7  10   1  509.15   36.30
   7  10   1  443.56   29.00
 -10   7   1  469.95   38.30
 -10   8  -1  430.56   46.60
   8  10  -1  313.57   26.00
  10  -8  -1  397.36   35.30
   8  10  -1  354.26   30.20
   8  10   1  368.56   31.60
  10  -8   1  399.66   36.60
 -10   8   1  423.16   38.10
   8  10   1  373.86   26.50
 -10   8   1  381.56   33.20
   9  10  -1   28.10   12.60
 -10   9  -1   59.99   23.70
   9  10  -1   19.10    9.30
  10  -9  -1   23.30   14.50
   9  10   1   43.00   11.40
   9  10   1   42.40   14.60
 -10   9   1   93.89   23.70
  10  -9   1   49.99   17.20
  10  10  -1  188.98   23.80
  10 -10  -1  167.28   29.00
  10  10  -1  177.38   25.50
 -10  10  -1  235.98   36.00
  10 -10   1  151.68   29.00
  10  10   1  179.58   27.10
 -10  10   1  148.49   28.40
  10  10   1  193.88   22.50
  11  10  -1   74.49   17.50
  11  10  -1  126.09   19.90
  10 -11  -1   64.99   21.20
 -10  11   1  115.59   27.60
  11  10   1   94.79   19.80
  10 -11   1   62.59   20.70
  -9  11  -1  624.24   51.39
  11   9  -1  542.25   37.20
   9 -11  -1  599.14   47.90
  11   9  -1  615.94   39.20
   9 -11   1  616.44   49.10
  -9  11   1  614.34   49.90
  11   9   1  606.74   33.20
  11   9   1  656.33   42.20
   8 -11  -1    4.80   12.10
  11   8  -1    8.20    8.10
  -8  11  -1   -8.30   11.50
  11   8  -1    2.70    6.70
  11   8   1   -1.50    5.70
  -8  11   1    4.50   11.90
  11   8   1    6.20    8.10
   8 -11   1   -4.70   11.60
  -7  11  -1  145.19   28.10
  11   7  -1  177.48   20.00
   7 -11  -1  130.59   26.70
  11   7   1  174.98   15.10
  11   7   1  180.28   24.40
   7 -11   1  153.28   27.90
  11   6  -1  185.48   16.80
   6 -11  -1  237.98   33.20
  -6  11  -1  196.78   30.90
  11   6  -1  170.78   20.10
  -6  11   1  186.08   29.00
  11   6   1  158.48   13.30
  11   6   1  225.88   25.20
   6 -11   1  220.78   31.50
  -5  11  -1  160.38   27.50
  11   5  -1  137.89   17.60
  11   5  -1  134.79   15.10
   5 -11  -1   96.99   22.10
  -5  11   1  127.99   25.20
 -11  -5   1  136.39   13.50
   5 -11   1  127.69   24.30
  -4  11  -1    7.00   11.60
   4 -11  -1    1.50   10.40
  11   4  -1    7.30    5.60
   4 -11   1    2.90   11.70
  -4  11   1  -12.00    8.30
  -3  11  -1  -10.10    7.70
  11   3  -1    2.10    6.60
  11   3  -1    0.70    4.40
   3 -11  -1    7.00   10.50
 -11  -3   1    0.20    4.00
   3 -11   1    8.20   11.00
  -3  11   1   -6.10    8.60
  11   3   1    6.20    8.70
  -2  11  -1    4.70   10.10
  11   2  -1    5.80    8.00
   2 -11  -1    5.30    9.70
  11   2  -1   10.70    4.80
  11   2   1   -8.10    7.20
 -11  -2   1    6.90    4.40
  -2  11   1   -0.10    9.10
   2 -11   1   12.50   10.40
  -1  11  -1   -4.90    8.70
  11   1  -1   -0.60    6.90
  -1  11  -1   -3.10    4.90
  11   1   1    6.00    8.00
  -1  11   1   13.40   11.40
   1 -11   1   -0.90    9.60
 -11  -1   1   -5.10    4.00
  11   0  -1   76.29   14.40
 -11   0  -1   69.19    8.60
   0  11  -1   87.49   16.20
   0  11  -1   76.29   18.80
   0 -11  -1  109.49   24.80
   0  11   1   62.59   16.90
   0 -11   1   72.79   17.10
 -11   0   1   68.99   11.00
  11   0   1   93.49   17.70
  -1 -11  -1   -4.50    7.80
   1  11  -1    3.10    6.50
 -11   1  -1  -10.30    3.60
  11  -1  -1   -7.60    5.90
   1  11  -1    5.80   10.10
 -11   1   1    6.60    6.00
  11  -1   1    7.40    8.90
  -1 -11   1    8.00   10.20
   1  11   1    7.40    9.90
   2  11  -1   43.60   13.00
  -2 -11  -1   34.20   13.10
   2  11  -1   19.70   11.70
 -11   2  -1   33.00    8.30
  11  -2  -1   43.80   13.00
 -11   2   1   44.20   10.50
   2  11   1   43.10   13.80
  11  -2   1   29.40   12.10
   2  11   1   36.00   11.00
  -2 -11   1   39.20   13.40
  11  -3  -1   61.09   14.30
 -11   3  -1   84.09   12.90
  -3 -11  -1   61.49   17.90
   3  11  -1   83.39   16.50
   3  11  -1   98.69   20.70
   3  11   1   87.79   16.70
 -11   3   1  117.09   16.40
  -3 -11   1  120.49   20.60
   3  11   1  115.49   21.50
  11  -3   1   68.59   16.90
 -11   4  -1   61.09   17.10
  11  -4  -1   55.49   14.20
  -4 -11  -1   52.19   16.90
   4  11  -1   37.50   11.70
   4  11  -1   55.99   16.50
 -11   4  -1   42.70   10.70
  -4 -11   1   51.99   15.30
   4  11   1   26.30   12.20
  11  -4   1   14.10   12.40
   4  11   1   43.60   11.80
 -11   4   1   36.90   14.40
 -11   4   1   41.80   11.30
 -11   5  -1   69.89   18.30
   5  11  -1   75.09   17.60
   5  11  -1  101.09   17.80
 -11   5  -1   77.29   13.20
  11  -5  -1   77.59   18.10
   5  11   1   71.79   14.30
   5  11   1   79.39   18.70
 -11   5   1   74.29   17.10
 -11   5   1  104.59   17.10
  11  -5   1   48.90   15.70
  -5 -11   1   74.79   17.30
   6  11  -1  161.78   22.10
 -11   6  -1  181.18   20.90
  11  -6  -1  149.49   24.20
 -11   6  -1  145.79   27.10
   6  11  -1  175.58   26.00
 -11   6   1  156.38   21.60
   6  11   1  175.48   26.20
   6  11   1  166.28   21.30
 -11   6   1  145.69   24.40
  -6 -11   1  131.59   22.00
  11  -6   1  122.89   27.00
 -11   7  -1    5.10   12.40
   7  11  -1    7.30    8.10
 -11   7  -1   10.50    8.90
   7  11  -1    5.20    9.10
 -11   7   1   13.70   11.70
  11  -7   1  -16.30    8.30
   7  11   1    5.40    7.40
   7  11   1   30.30   13.40
 -11   7   1    2.50    8.10
   8  11  -1   27.30   10.80
   8  11  -1   50.79   15.50
 -11   8  -1   50.49   18.60
  11  -8  -1   60.19   18.70
   8  11   1   78.99   19.70
 -11   8   1   46.50   13.80
  11  -8   1   18.80   14.00
   8  11   1   27.90   10.10
 -11   8   1   41.60   17.20
   9  11  -1   84.39   19.30
   9  11  -1   92.69   17.70
  11  -9  -1   85.79   21.60
 -11   9  -1   86.59   23.70
   9  11   1   91.69   20.10
  11  -9   1   43.60   18.70
   9  11   1   99.09   17.30
 -11   9   1   64.69   17.10
  11 -10  -1   69.79   19.70
  10  11  -1  100.99   20.30
  10  11  -1   72.49   16.40
 -11  10  -1   69.99   23.60
  10  11   1   79.49   15.60
  10  11   1  108.79   22.90
  11 -10   1   98.19   25.00
 -11  10   1   54.59   15.20
 -11  10   1   84.39   23.90
  11  11  -1   62.09   15.80
  11 -11  -1   75.49   22.50
  11  11  -1   64.69   17.80
  11  11   1   50.29   13.40
  11 -11   1   18.80   16.60
 -11  11   1   31.60   15.00
  11  11   1   67.49   17.80
  11 -12  -1  109.09   25.90
  12  11  -1  100.29   20.80
  12  11  -1  133.89   21.30
  12  11   1  124.89   23.80
  11 -12   1  110.29   30.50
  12  11   1  102.39   17.50
  12  10  -1    1.60    8.00
  12  10  -1    6.60    7.80
  10 -12  -1  -11.10   10.90
  12  10   1   -0.90    9.70
  12  10   1   -0.30    6.40
  10 -12   1    3.70   14.00
  12   9  -1   90.09   18.40
   9 -12  -1   75.09   21.90
   9 -12   1  138.49   28.80
  12   9   1   95.09   14.40
  12   9   1   74.59   17.90
  12   8  -1   25.50   10.50
  12   8  -1   52.79   12.40
  -8  12  -1   49.30   33.00
   8 -12  -1   24.70   16.20
  -8  12   1   39.70   19.00
  12   8   1   28.30    8.50
  12   8   1   30.40   12.40
   8 -12   1   46.90   18.60
   7 -12  -1    6.30   11.40
  -7  12  -1    9.00   13.50
  12   7  -1   12.20    7.90
  12   7  -1    0.40    7.80
  12   7   1   13.60    6.00
  12   7   1   24.40   11.10
   7 -12   1  -15.10    9.90
  -7  12   1    7.40   13.90
  -6  12  -1  810.92   57.09
  12   6  -1  752.52   35.60
   6 -12  -1  781.92   53.79
  12   6  -1  746.83   43.30
  12   6   1  783.62   43.40
  -6  12   1  838.62   56.69
   6 -12   1  720.73   52.79
  -5  12  -1  132.29   26.50
   5 -12  -1  128.09   24.40
  12   5  -1  179.28   16.80
  12   5  -1  162.78   19.60
  -5  12   1  149.69   28.20
   5 -12   1  167.18   29.50
   4 -12  -1  198.88   30.10
  12   4  -1  220.98   26.50
  12   4  -1  203.98   15.10
   4 -12   1  215.68   32.30
  -4  12   1  258.57   40.60
  12   3  -1  317.37   26.50
  -3  12  -1  335.07   38.70
   3 -12  -1  410.76   42.60
  12   3  -1  322.27   17.90
  -3  12   1  307.07   37.00
 -12  -3   1  294.97   17.20
   3 -12   1  285.57   34.40
  12   3   1  383.16   31.30
  12   2  -1  213.18   24.20
  -2  12  -1  199.28   26.10
   2 -12  -1  197.38   29.20
  -2  12  -1  174.38   28.30
  12   2   1  193.98   25.50
  -2  12   1  177.08   27.90
   2 -12   1  174.78   28.10
 -12  -2   1  207.98   14.40
  -1  12  -1  120.59   23.20
  12   1  -1  177.48   22.50
   1 -12  -1  136.99   25.60
  -1  12  -1  160.38   22.40
  12   1   1  126.89   20.80
  -1  12   1  183.98   28.20
   1 -12   1  102.19   21.60
  12   0  -1   39.60   12.20
   0 -12  -1   15.00   11.80
   0  12  -1   26.70   13.40
   0  12  -1   53.09   14.70
   0 -12   1   51.59   17.20
  12   0   1   42.40   14.00
   0  12   1   24.40   13.40
 -12   0   1   45.30    9.20
  12  -1  -1  141.79   20.80
   1  12  -1  107.29   17.60
  -1 -12  -1  148.49   25.70
   1  12  -1  111.49   23.50
 -12   1  -1  120.99   13.00
  -1 -12   1  110.69   21.90
 -12   1   1  115.19   15.10
  12  -1   1  120.89   21.00
   1  12   1  108.79   22.30
  -2 -12  -1   38.60   14.90
   2  12  -1    7.70    8.20
  12  -2  -1    4.50    8.00
   2  12  -1   25.90   14.20
 -12   2  -1   18.00    7.30
   2  12   1   26.60   10.00
  -2 -12   1    9.60   10.90
 -12   2   1   21.30    8.50
  12  -2   1   50.59   14.50
   2  12   1   12.50   11.60
  12  -3  -1    4.20    8.60
   3  12  -1    6.30    7.60
 -12   3  -1   16.80    7.50
  -3 -12  -1   17.10   11.20
   3  12  -1   17.00   12.00
  12  -3   1   10.00   10.50
   3  12   1    6.70    7.60
  -3 -12   1   11.30   10.60
 -12   3   1    9.00    7.50
   3  12   1    4.90    9.80
   4  12  -1   63.79   14.50
  -4 -12  -1   54.69   17.60
 -12   4  -1   50.79   11.50
  12  -4  -1   56.19   15.40
   4  12  -1   47.90   15.90
 -12   4   1   25.00   13.30
   4  12   1   45.70   13.20
  12  -4   1   49.50   15.90
  -4 -12   1   67.09   18.50
   4  12   1   37.50   15.20
 -12   4   1   50.29   12.90
   5  12  -1 1057.79   59.49
   5  12  -1 1221.88   56.89
  -5 -12  -1 1071.39   59.89
 -12   5  -1 1048.20   61.89
  12  -5  -1  997.40   56.09
 -12   5  -1 1147.09   49.80
   5  12   1 1004.90   51.49
   5  12   1 1062.99   60.49
  -5 -12   1 1011.80   57.19
 -12   5   1 1029.40   59.09
  12  -5   1 1207.68   69.69
 -12   5   1 1057.29   50.89
 -12   6  -1   13.70   13.20
 -12   6  -1   42.00   12.00
   6  12  -1   50.29   14.60
  12  -6  -1   20.70   14.30
   6  12  -1   47.00   15.90
 -12   6   1   34.40   14.70
 -12   6   1   49.60   14.00
   6  12   1   83.59   16.40
  12  -6   1   37.40   15.90
  -6 -12   1   47.50   15.70
   6  12   1   39.30   16.00
   7  12  -1    5.00   10.00
   7  12  -1   -2.00    7.20
  12  -7  -1    5.30   11.70
 -12   7  -1    0.40   11.20
 -12   7  -1    7.50    8.80
   7  12   1   12.10    8.60
   7  12   1   10.20   11.10
 -12   7   1    7.30   11.60
 -12   7   1   -4.20    8.00
  12  -7   1    3.20   11.80
   8  12  -1    1.00    9.80
  12  -8  -1    9.40   12.50
 -12   8  -1    1.90    9.00
 -12   8  -1    2.60   12.30
   8  12  -1    2.70    8.60
 -12   8   1    8.30   13.20
  12  -8   1  -12.40   11.00
   8  12   1   20.10   12.20
   8  12   1   11.80    9.00
 -12   8   1   10.50    9.30
 -12   9  -1   10.60   10.30
   9  12  -1   22.20   11.70
  12  -9  -1    4.30   10.90
   9  12  -1   11.10   12.00
 -12   9  -1   27.20   17.90
 -12   9   1   34.10   18.30
   9  12   1   26.50   11.50
 -12   9   1   19.90   11.10
  12  -9   1    3.40   11.30
  10  12  -1   11.30   10.10
  12 -10  -1  -13.10    8.40
  10  12  -1    6.00   11.10
  10  12   1   22.40   13.80
  10  12   1   17.50   10.50
 -12  10   1   10.40   10.50
 -12  10   1    8.20   17.20
  12 -10   1    7.70   14.10
  12 -11  -1   67.39   22.70
  11  12  -1   63.39   18.00
  11  12  -1   57.89   15.80
  11  12   1   35.70   16.10
  12 -11   1   25.50   16.90
  11  12   1   90.69   17.30
 -12  11   1   30.30   14.50
  12 -12  -1   23.00   19.90
  12  12  -1   -6.60    7.60
 -12  12   1    3.90   11.50
  12  12   1   -2.80   11.00
  12  12   1   -4.90    6.90
  12 -12   1   15.50   16.50
  13  12  -1   84.69   20.90
  13  12  -1  130.89   21.60
  12 -13  -1  110.59   28.10
 -12  13   1   76.29   21.10
  13  12   1  146.29   21.10
  12 -13   1   97.19   28.40
  13  11  -1  108.79   19.10
  13  11  -1  119.19   23.50
  11 -13  -1  143.49   30.40
  11 -13   1  101.69   28.40
  13  11   1   95.59   16.50
  13  11   1   93.19   22.50
  13  10  -1    6.50    8.80
  13  10  -1    2.30    9.20
  13  10   1   12.30   11.70
  13  10   1    9.10    8.10
  10 -13   1    8.10   14.80
  13   9  -1    7.30    9.40
   9 -13  -1   -9.70   13.00
  13   9  -1    3.60    7.30
  13   9   1   -7.50    5.20
   9 -13   1  -22.90   10.90
  13   9   1   -1.40    7.50
   8 -13  -1  -10.30   10.50
  13   8  -1   14.00    9.60
  13   8  -1   -2.80    5.90
  13   8   1   -1.30    5.20
   8 -13   1  -24.80   10.20
  13   8   1    0.20    8.60
  13   7  -1  243.18   26.30
  13   7  -1  206.08   18.10
   7 -13  -1  245.38   34.70
  13   7   1  224.88   27.20
   7 -13   1  190.38   34.40
  13   6  -1  210.88   23.70
   6 -13  -1  188.48   31.50
  13   6  -1  170.18   15.50
   6 -13   1  249.58   38.10
  13   6   1  167.58   23.10
  13   5  -1  306.57   18.50
   5 -13  -1  225.88   33.00
  -5  13  -1  291.07   41.30
  13   5  -1  309.37   32.00
  13   5  -1  334.57   43.40
  -5  13   1  305.77   40.70
   5 -13   1  265.37   37.30
  13   4  -1   67.79   15.80
  -4  13  -1   32.30   13.10
   4 -13  -1   68.69   19.60
  -4  13  -1   15.80   14.30
  13   4  -1   61.89    9.00
  -4  13   1   66.49   21.80
 -13  -4   1   61.79   11.00
  13   4   1   43.60   15.10
   4 -13   1   71.49   21.90
  -3  13  -1   63.59   16.40
  -3  13  -1  103.19   23.30
  13   3  -1   85.69   17.00
   3 -13  -1   76.59   21.60
   3 -13   1   87.09   22.20
 -13  -3   1   95.29   10.50
  -3  13   1  103.19   24.20
  13   3   1   94.99   19.70
  13   2  -1   26.20   11.00
  -2  13  -1   40.00   14.00
   2 -13  -1   65.19   19.50
  -2  13  -1   42.50   18.10
  -2  13   1   17.00   15.20
   2 -13   1   40.90   17.00
  13   2   1   44.10   14.50
 -13  -2   1   40.50    8.10
   1 -13  -1   45.90   17.30
  -1  13  -1   44.50   13.90
  -1  13  -1   60.19   18.80
  13   1  -1   46.70   13.80
  -1  13   1   57.09   19.80
 -13  -1   1   64.99   16.20
   1 -13   1   60.59   18.70
  13   1   1   54.09   16.00
  13   0  -1  389.66   29.70
   0 -13  -1  471.15   48.00
   0  13  -1  371.26   31.50
   0  13   1  445.76   39.70
   0 -13   1  399.46   42.70
 -13   0   1  362.16   22.40
  13   0   1  390.56   32.70
  13  -1  -1  128.19   20.40
   1  13  -1  123.29   28.30
  -1 -13  -1  165.28   27.30
 -13   1  -1  148.09   14.10
   1  13  -1  198.28   35.90
 -13   1   1  151.98   17.30
  -1 -13   1  118.09   24.30
   1  13   1   71.39   22.10
  13  -1   1  177.08   26.00
  13  -2  -1  139.29   22.20
  -2 -13  -1  175.58   28.10
   2  13  -1  144.39   26.50
 -13   2  -1  180.18   15.40
   2  13   1  138.69   31.40
  -2 -13   1  161.88   26.70
   2  13   1  142.89   20.80
 -13   2   1  180.58   20.00
  13  -2   1  176.08   25.20
  13  -3  -1  183.28   25.00
  -3 -13  -1  184.38   28.30
   3  13  -1  159.28   26.00
 -13   3  -1  188.58   19.50
   3  13  -1  180.68   29.80
 -13   3   1  186.48   21.30
   3  13   1  194.08   26.30
   3  13   1  232.88   39.50
  -3 -13   1  184.28   29.30
  13  -3   1  161.18   25.40
  -4 -13  -1  215.38   30.90
 -13   4  -1  217.68   22.30
   4  13  -1  154.38   27.20
   4  13  -1  141.99   23.50
  13  -4  -1  132.79   22.50
 -13   4   1  191.68   23.10
   4  13   1  137.39   28.70
  -4 -13   1  194.58   29.50
   4  13   1  173.18   24.50
  -5 -13  -1    9.00   11.40
   5  13  -1   18.30   13.80
   5  13  -1    7.40    9.10
  13  -5  -1    6.60   10.90
 -13   5  -1    5.10    8.10
 -13   5   1   14.80   13.00
  13  -5   1   12.20   12.00
 -13   5   1    9.80    8.90
   5  13   1    2.10   10.40
  -5 -13   1   25.30   12.60
   5  13   1    3.40    7.60
   6  13  -1   39.60   16.60
 -13   6  -1   47.10   18.70
 -13   6  -1   63.29   14.50
  13  -6  -1   16.40   13.80
   6  13  -1   50.19   15.80
 -13   6   1   67.49   18.70
   6  13   1   35.80   11.90
  13  -6   1   52.19   16.70
   6  13   1   73.99   19.80
 -13   6   1   47.40   13.20
  -6 -13   1   31.60   14.70
   7  13  -1    3.40    9.10
  13  -7  -1   13.70   12.80
 -13   7  -1   16.40   14.20
 -13   7  -1    7.90    9.40
  13  -7   1   17.20   13.40
   7  13   1   18.80   13.90
 -13   7   1   17.80   13.30
   7  13   1   35.70   12.10
 -13   7   1   11.60   10.30
   8  13  -1   19.80   14.90
   8  13  -1   22.10   11.40
 -13   8  -1   42.60   17.90
 -13   8  -1   12.40   10.20
  13  -8  -1   10.60   12.00
 -13   8   1   -8.30   12.40
 -13   8   1   26.90   12.70
  13  -8   1   21.00   14.70
   8  13   1   22.50   13.70
   8  13   1   31.70   12.30
 -13   9  -1   43.50   14.40
   9  13  -1   74.69   20.40
  13  -9  -1   37.00   17.30
   9  13  -1   80.49   18.20
   9  13   1   68.19   20.60
 -13   9   1   31.40   17.40
   9  13   1  125.29   21.80
 -13   9   1   67.79   17.20
  13  -9   1   68.99   22.30
  13 -10  -1   53.99   20.80
  10  13  -1   81.39   19.10
  10  13  -1   50.79   17.80
 -13  10  -1   79.99   18.50
  10  13   1   55.19   15.30
  13 -10   1   33.70   19.20
  10  13   1   48.90   18.60
 -13  10   1   67.59   18.90
  11  13  -1    7.20   11.50
 -13  11  -1    9.50   11.50
  13 -11  -1   20.60   17.40
  11  13  -1    2.80    9.50
  13 -11   1   -6.10   12.60
 -13  11   1   13.30   11.50
  11  13   1    8.50   10.70
  12  13  -1   23.30   13.60
  13 -12  -1   10.40   18.00
  12  13  -1   25.40   14.60
 -13  12  -1   42.00   17.60
  12  13   1   42.20   14.20
 -13  12   1   49.70   19.30
  13 -12   1   75.19   25.50
  13  13  -1   -3.90    9.80
 -13  13  -1   -5.00   12.00
  13  13  -1   11.60   13.40
  13  13   1    3.30   10.60
 -13  13   1    2.90   12.40
  14  12  -1   22.40   14.80
  14  12  -1   57.29   19.20
  14  11  -1  107.59   18.80
  14  11  -1  102.69   21.50
  11 -14  -1   74.39   26.60
  14  11   1   82.19   15.60
  14  11   1   83.89   21.30
  14  10  -1   61.89   14.40
  14  10  -1   72.99   18.00
  10 -14  -1   75.59   24.20
  14  10   1   72.49   18.90
  14  10   1   81.59   13.30
  10 -14   1   79.49   27.20
  14   9  -1   17.60   10.90
   9 -14  -1   -3.40   14.00
  14   9  -1   14.80    8.90
  14   9   1    4.40    9.30
  14   9   1    7.60    6.30
   9 -14   1  -12.70   14.70
  14   8  -1    0.40    6.60
  14   8  -1   -2.30    7.90
   8 -14  -1   10.80   14.60
  14   8   1   -4.30    8.80
   8 -14   1    7.80   17.00
  14   7  -1  264.07   27.90
   7 -14  -1  248.08   37.90
  14   7  -1  234.08   18.20
   7 -14   1  236.38   41.70
  14   7   1  287.57   31.60
  14   6  -1    3.60    5.20
  14   6  -1   -1.40   10.00
  14   6  -1   19.60   10.10
   6 -14  -1  -12.50    9.80
   6 -14   1   56.49   22.60
  14   6   1    6.20    9.00
  14   5  -1  261.77   23.30
  14   5  -1  280.47   31.30
   5 -14  -1  249.48   35.90
  14   5  -1  233.58   15.40
  14   5   1  257.17   33.10
   5 -14   1  280.97   39.90
  14   4  -1  354.56   29.20
   4 -14  -1  238.28   34.60
   4 -14   1  218.08   33.60
  14   4   1  297.17   33.60
   3 -14  -1    1.30   11.30
  14   3  -1  -11.10    7.60
  14   3   1    2.20   10.40
 -14  -3   1   -1.50    3.60
   3 -14   1   18.30   15.20
  -2  14  -1   14.80   14.80
  14   2  -1   54.59   14.60
   2 -14  -1   38.00   18.70
   2 -14   1   36.30   16.20
 -14  -2   1   36.30    7.50
  -2  14   1   37.10   25.10
  14   2   1   33.30   13.60
  -1  14  -1   63.19   17.90
  -1  14  -1   37.70   17.60
   1 -14  -1   97.59   24.10
  14   1  -1   34.20   12.70
  14   1   1   26.60   13.70
  -1  14   1   72.19   22.20
   1 -14   1   36.70   16.40
   0  14  -1  161.38   25.20
   0  14  -1  195.48   33.00
  14   0  -1  213.08   26.00
   0 -14  -1  127.19   24.30
   0  14   1  196.48   33.90
  14   0   1  159.28   24.50
   0  14   1  166.78   24.40
   0 -14   1  198.58   31.80
 -14   0   1  181.68   15.50
   1  14  -1   77.19   19.20
 -14   1  -1   71.39    9.70
  14  -1  -1   84.79   17.60
   1  14  -1   39.40   17.80
  -1 -14  -1   82.09   20.60
 -14   1   1   64.59   11.60
  14  -1   1   83.79   19.00
   1  14   1   81.09   22.50
  -1 -14   1   87.99   21.80
   1  14   1   56.29   15.50
   2  14  -1   21.40   15.50
   2  14  -1   51.79   14.10
  14  -2  -1   56.29   15.60
 -14   2  -1   26.60    8.10
  -2 -14  -1   12.60   13.60
  -2 -14   1   20.00   13.70
   2  14   1   35.10   16.10
  14  -2   1   31.30   14.10
   2  14   1    6.70    8.50
 -14   2   1   17.60    8.10
  14  -3  -1   20.50   12.40
  -3 -14  -1   18.40   13.80
   3  14  -1   16.30   10.80
   3  14  -1   25.20   15.80
 -14   3  -1    3.60    6.30
  14  -3   1   25.50   14.60
   3  14   1    7.70    8.60
  -3 -14   1    1.80   11.10
   3  14   1   14.30   12.50
 -14   3   1   22.20    9.70
 -14   4  -1    8.70    6.80
  -4 -14  -1   20.40   14.40
  14  -4  -1   -0.50    9.00
   4  14  -1    9.00    9.70
   4  14  -1   16.20   14.30
   4  14   1    4.20    8.90
 -14   4   1   -2.10    7.00
   4  14   1   11.00   12.90
  14  -4   1    0.40   10.60
  -4 -14   1   19.60   12.70
  -5 -14  -1   22.40   13.40
  14  -5  -1   46.10   16.20
   5  14  -1    5.50   10.00
   5  14  -1   31.20   16.00
 -14   5  -1   12.70    9.10
  14  -5   1   29.20   14.80
   5  14   1   -3.60    7.40
   5  14   1    9.60   14.30
  -5 -14   1   21.70   14.30
 -14   5   1   31.90   11.50
   6  14  -1   19.60   12.60
 -14   6  -1   35.10   11.50
  14  -6  -1   37.90   15.60
   6  14  -1   23.10   14.30
 -14   6   1   15.40    9.90
  -6 -14   1   46.10   17.70
  14  -6   1   52.49   18.50
 -14   6   1   26.00   15.30
   6  14   1   44.90   17.70
   6  14   1   40.60   14.00
 -14   7  -1    6.80    9.30
 -14   7  -1   16.90   16.20
   7  14  -1    5.10   13.10
  14  -7  -1   -1.80   11.80
   7  14  -1   -3.40    8.90
   7  14   1   -2.00    7.20
  14  -7   1    1.30   11.00
 -14   7   1    5.40   12.30
 -14   7   1   -4.80    7.80
   8  14  -1    1.30   10.60
   8  14  -1   -5.70    8.00
  14  -8  -1   -4.30   10.30
 -14   8  -1    7.20    9.90
 -14   8   1   -3.10   12.80
  14  -8   1   15.20   15.00
   8  14   1   -9.20    6.70
 -14   8   1   -5.00    8.30
   9  14  -1   -9.00    9.20
 -14   9  -1    6.00   10.40
   9  14  -1    6.80    9.80
  14  -9  -1   -5.50   13.20
   9  14   1    1.90    8.60
 -14   9   1   -6.90    8.30
  14  -9   1   -9.40   11.90
  14 -10  -1   88.59   24.70
  10  14  -1   12.70   12.50
 -14  10  -1    7.30   11.70
 -14  10   1   17.60   12.30
  10  14   1   33.00   14.20
  14 -11  -1    5.90   16.50
  11  14  -1    5.70   11.00
 -14  11  -1   11.00   11.80
 -14  11   1    3.10   12.20
  11  14   1   -1.60   11.30
  14 -11   1   -2.50   14.70
  12  14  -1   49.50   17.80
  14 -12  -1   -5.10   15.50
 -14  12  -1   15.50   13.90
 -14  12   1   36.60   16.70
 -14  13  -1   13.70   14.20
  15  11  -1    2.50   11.70
  15  10  -1    7.40   11.80
  15  10  -1   -0.30    9.70
  15  10   1    9.20   12.60
  15   9  -1   29.90   10.10
  15   9  -1   55.39   16.30
   9 -15  -1   37.20   19.20
  15   9   1   39.80   16.80
  15   8  -1   38.10    8.70
  15   8  -1   41.80   14.20
   8 -15  -1   21.30   21.10
  15   8   1   45.00   15.50
   8 -15   1   33.30   20.20
  15   7  -1  118.49   22.40
  15   7  -1  134.39   13.70
   7 -15  -1   52.89   22.40
  15   7  -1  145.09   21.40
  15   7   1  133.39   22.80
   7 -15   1   98.19   27.00
  15   6  -1   -3.80    7.10
  15   6  -1    4.30    9.40
   6 -15  -1   -4.90   13.20
  15   6   1    1.60    8.90
  15   6   1    5.80   10.10
   6 -15   1   23.40   16.70
  15   5  -1   88.69   16.30
  15   5  -1  107.89   20.50
   5 -15  -1   92.69   39.30
  15   5   1  127.89   21.90
  15   5   1   98.89   22.00
   5 -15   1   73.89   25.50
  15   4  -1   94.89   18.60
   4 -15  -1  132.49   28.40
  15   4  -1  127.59   19.30
   4 -15   1   83.59   25.10
  15   4   1  122.29   23.10
  15   3  -1   68.09   16.40
   3 -15  -1   90.79   23.30
  15   3   1   45.60   15.90
   3 -15   1   71.09   23.90
  15   2  -1   11.80   11.00
   2 -15  -1    0.20   11.60
  15   2   1    0.80    9.70
   2 -15   1   10.90   12.70
   1 -15  -1   42.50   18.90
  15   1  -1   57.89   16.10
  15   1   1   27.80   13.50
   1 -15   1   30.10   16.70
  15   0  -1  117.59   19.90
   0 -15  -1   92.99   23.10
  15   0   1   76.79   18.30
 -15   0   1   60.39   10.70
   0 -15   1   69.89   20.30
  -1 -15  -1   20.70   15.30
  15  -1  -1    2.80    9.80
  -1 -15   1   35.00   18.20
 -15   1   1   13.40    7.20
  15  -2  -1   -5.80    8.30
  -2 -15  -1   28.40   15.50
 -15   2  -1   -2.40    4.90
  -2 -15   1    9.00   11.90
 -15   2   1   -0.10    6.10
  15  -2   1   -3.60    9.70
 -15   3  -1    5.50    6.60
  -3 -15  -1    9.50   13.20
  15  -3  -1    1.00   10.90
 -15   3   1   21.50    9.40
  -3 -15   1    2.00   11.70
  15  -3   1    0.70   10.50
 -15   4  -1   38.50   10.80
  -4 -15  -1   60.69   20.90
  15  -4  -1   27.50   13.90
 -15   4   1   31.80   11.40
  15  -4   1   18.80   14.20
  -4 -15   1   53.59   19.00
  15  -5  -1  159.68   26.20
 -15   5  -1  185.68   22.10
  -5 -15  -1  164.28   29.90
  -5 -15   1  153.38   30.00
  15  -5   1  110.89   24.40
 -15   5   1  130.19   20.70
 -15   6  -1   -5.70    6.50
  15  -6  -1    0.40   11.00
  15  -6   1  -12.70    8.50
  -6 -15   1    4.00   12.40
 -15   7  -1   16.40   12.30
  15  -7  -1   23.20   15.80
  15  -7   1    9.70   14.30
 -15   7   1   15.50   11.30
 -15   7   1   21.90   15.70
 -15   8  -1    9.90    9.90
  15  -8  -1   14.80   14.80
 -15   8   1    4.50    9.00
  15  -8   1   18.90   17.50
  15  -9  -1    2.80   13.50
 -15   9  -1   17.10   11.40
 -15   9   1    8.40   11.40
 -15  10  -1   64.59   18.40
  15 -10  -1  106.29   28.00
  10  15   1   78.19   21.70
  15 -10   1  121.59   30.10
 -15  10   1   75.59   19.50
  15 -11  -1  -10.60   15.10
 -15  11  -1    3.90   11.20
 -15  11   1    9.00   14.80
  11  15   1    3.30   12.50
  15 -11   1   19.60   23.80
 -15  12  -1    9.50   15.10
 -15  12   1    8.80   13.10
  16  10   1  148.59   27.80
  16   9  -1   14.30   11.50
  16   9   1   -2.00   10.60
  16   8  -1   13.70   10.80
  16   8   1   -1.30   12.40
  16   8   1   23.70   15.60
  16   7  -1   14.30   12.70
  16   7  -1    6.10    9.60
  16   7   1    8.50   11.00
  16   7   1   -5.80   10.90
   6 -16  -1    7.00   14.80
  16   6  -1   -4.90    8.70
  16   6  -1    5.00    9.20
  16   6   1   -3.40    9.70
   6 -16   1   19.70   17.30
  16   6   1   10.50   11.20
   5 -16  -1   41.30   19.50
  16   5  -1   51.79   14.70
  16   5  -1   88.39   18.80
   5 -16   1   99.59   26.80
  16   5   1   40.60   14.30
  16   5   1   67.69   18.50
  16   4  -1  133.79   19.60
  16   4  -1   85.49   18.60
   4 -16  -1   99.19   26.70
  16   4   1   86.79   20.40
   4 -16   1   90.69   24.60
   3 -16  -1   19.80   16.70
  16   3  -1    1.50    9.40
   3 -16   1  -11.10   11.20
  16   3   1    3.70   11.20
   2 -16  -1  102.29   26.10
  16   2  -1  103.69   19.50
  16   2   1  101.39   22.00
   2 -16   1  141.09   28.80
   1 -16  -1   37.70   18.30
  16   1  -1   27.70   13.50
   1 -16   1   50.99   22.50
  16   1   1   39.80   15.90
   0 -16  -1  258.57   40.70
  16   0  -1  166.28   24.10
  16   0   1  150.48   26.40
 -16   0   1  173.48   17.40
  -1 -16  -1  172.48   49.40
  16  -1  -1  157.88   24.70
  16  -1   1  144.49   25.20
 -16   1   1  165.68   17.00
  -1 -16   1  229.18   38.50
  16  -2  -1   29.10   16.70
  16  -2   1    7.40   12.40
  -2 -16   1    6.80   14.10
 -16   2   1   18.40    8.10
  16  -3  -1    9.10   11.80
 -16   3  -1    9.10    7.10
  16  -3   1    0.10   10.70
  -3 -16   1   28.50   16.60
 -16   3   1   11.50    8.20
  16  -4  -1   -2.00    9.90
  -4 -16  -1   11.50   25.20
 -16   4  -1   14.60    8.30
  -4 -16   1    5.60   12.00
 -16   4   1   10.00    9.00
  16  -4   1    4.70   12.50
  16  -5  -1   -2.50   11.30
 -16   5  -1    9.50    8.20
 -16   5   1    5.00    9.00
  16  -5   1   10.40   13.50
  -5 -16   1   13.60   13.60
  16  -6  -1  160.58   28.70
 -16   6  -1  203.58   24.30
 -16   6   1  220.18   27.20
  16  -6   1  219.18   34.20
  16  -7  -1   -0.60   13.20
 -16   7  -1    5.60    9.50
 -16   7   1    7.30   10.50
  16  -7   1   35.40   19.10
 -16   8  -1    7.00   10.70
  16  -8  -1   -4.50   13.50
 -16   8   1    3.60   11.00
 -16   9  -1   32.20   13.70
  16  -9  -1    9.90   19.00
  16  -9   1   36.30   21.40
 -16   9   1   17.30   13.80
 -16  10  -1   10.60   12.40
  16 -10  -1   10.90   17.00
 -16  10   1   -1.60   10.30
  16 -10   1    9.80   16.70
 -16  11  -1   14.80   18.50
 -16  11   1   -2.50    9.90
 -16  12  -1   23.00   16.50
  17  10  -1   -8.70   12.80
  17   9  -1   11.30   13.80
  17   9   1   -1.30   14.20
  17   8  -1   -4.20   11.50
  17   8   1   -0.50   11.10
  17   8   1    5.00   13.10
  17   7  -1   11.60   13.90
  17   7  -1   14.60   11.30
  17   7   1   -1.50   10.60
  17   7   1  -13.20   10.50
  17   6  -1   24.50   13.80
  17   6  -1   14.60   10.80
  17   6   1   19.80   14.40
  17   6   1   44.50   17.60
  17   5  -1   -1.00   11.20
  17   5  -1    3.70    9.80
  17   5   1   12.50   12.50
  17   5   1    1.80   11.60
  17   4  -1    2.30   10.10
  17   4  -1   14.10   10.70
  17   4   1   -3.80   10.60
   3 -17  -1    9.10   23.10
  17   3  -1    5.10   11.10
  17   3   1    7.90   12.70
   3 -17   1   11.50   28.30
  17   2  -1   20.10   11.40
   2 -17  -1   29.00   18.80
   2 -17   1   33.80   20.80
  17   2   1   22.30   13.10
   1 -17  -1  149.79   31.10
  17   1  -1  131.49   22.10
   1 -17   1   84.59   24.80
  17   1   1  106.69   22.20
  17   0  -1   16.80   12.10
   0 -17  -1    0.30   15.30
   0 -17   1    6.70   14.10
  17   0   1   12.10   12.70
  -1 -17  -1    2.70   12.60
  17  -1  -1   -4.30   10.30
 -17   1   1   -1.00    3.50
  17  -1   1   -3.70   10.10
  -1 -17   1    5.30   13.40
  -2 -17  -1   -5.10   11.40
  17  -2  -1    7.20   10.80
 -17   2   1   -0.20    4.90
  -2 -17   1    0.80   13.10
  17  -2   1   -4.00   10.00
  17  -3  -1   -2.50   10.10
 -17   3  -1    4.80    4.70
 -17   3  -1   -3.90    3.30
  -3 -17  -1   22.90   14.90
  17  -3   1    0.00   10.40
 -17   3   1   29.10   10.50
  -3 -17   1   26.80   16.20
  17  -4  -1   30.70   15.00
  -4 -17  -1    1.80   14.20
 -17   4  -1   -0.50    4.90
 -17   4  -1   -2.60    4.40
  -4 -17   1   31.10   18.50
 -17   4   1   12.30    9.30
  17  -4   1    6.30   12.20
 -17   5  -1   47.80   12.40
  17  -5  -1   40.30   16.90
  -5 -17   1   78.09   24.50
 -17   5   1   83.19   17.00
  17  -5   1   46.10   18.70
 -17   6  -1    8.00    9.40
 -17   6  -1   -5.00    6.10
  17  -6  -1   -3.50   12.50
 -17   6   1    8.20   10.20
  17  -6   1   -3.30   14.00
 -17   7  -1   16.10   11.10
 -17   7  -1   10.90   11.00
  17  -7  -1   16.40   16.50
 -17   7   1   23.30   13.10
 -17   8  -1    9.00   11.60
 -17   8   1   27.10   13.20
  17  -8   1    6.30   16.10
 -17   9  -1   27.80   13.20
  17  -9  -1   40.00   20.60
 -17   9   1   42.30   17.40
  17  -9   1   23.90   19.60
 -17  10  -1    9.20   12.00
 -17  10   1   17.10   16.10
 -17  11  -1   22.90   15.50
 -17  11   1    6.40   14.10
  18   9   1   16.80   19.10
  18   8   1    1.60   15.00
  18   7  -1   -1.50   13.50
  18   7   1   -1.70   13.50
  18   6   1    3.60   13.60
  18   5  -1   30.70   14.00
  18   5   1   18.20   17.10
  18   5   1   21.40   13.50
  18   4  -1   11.20   11.90
  18   4  -1    2.30   14.40
  18   4   1   18.70   14.70
  18   3  -1    6.30   10.80
  18   3   1  -17.80    9.20
  18   2  -1    6.80   11.30
  18   2   1   11.70   13.00
  18   1   1  -11.10    9.50
  18   0  -1   41.60   15.70
  18   0   1   46.10   17.00
  18  -1  -1   22.60   14.00
  18  -1   1   11.10   12.80
  18  -2  -1   -2.20   10.30
  18  -2   1   -2.70   10.70
 -18   2   1    0.70    4.40
  18  -3  -1  126.39   24.80
  18  -3   1   90.59   23.10
 -18   4  -1    2.50    4.80
  18  -4  -1   16.10   15.60
 -18   4   1   -0.50    5.70
  18  -4   1   15.40   16.50
  18  -5  -1  102.69   25.90
  18  -5   1   81.99   24.90
 -18   6  -1   -0.80    6.00
  18  -6  -1   37.20   19.50
 -18   6   1   19.90   10.60
  18  -6   1   74.79   26.90
 -18   7  -1    0.30    6.80
 -18   7   1   11.30   11.40
  18  -7   1   17.60   18.20
  18  -8  -1   35.20   20.20
 -18   8  -1    4.90    8.00
 -18   8   1   15.50   13.10
  18  -8   1   19.10   21.60
 -18   9  -1   10.70   11.40
 -18   9   1   10.40   14.00
 -18  10  -1    6.60   13.60
 -18  10   1    0.80   12.20
  19   6   1   -0.20   14.50
  19   5   1    8.60   14.80
  19   4   1   14.40   15.60
  19   3  -1   46.70   26.20
  19   3   1   33.30   17.10
  19   2  -1   -0.90   11.00
  19   2   1   45.80   19.00
  19   1  -1   45.90   16.20
  19   1   1   37.10   17.70
  19   0  -1  -11.60   11.40
  19   0   1  -15.80   11.90
  19  -1  -1  -18.80    9.60
  19  -1   1  -12.30   11.10
  19  -2  -1   -4.00   12.10
  19  -2   1   14.20   16.00
  19  -3  -1   27.70   16.10
  19  -3   1   15.60   16.20
  19  -4  -1   62.39   22.10
  19  -4   1   32.40   19.00
  19  -5  -1   59.39   22.70
  19  -5   1   56.69   22.80
  19  -6   1   -1.70   16.60
  19  -7  -1   10.20   17.80
  20   2   1    6.70   18.50
  20   1   1   14.80   16.10
  20   0   1   -0.30   14.40
  20  -1   1   40.40   19.90
  20  -2   1   59.89   21.60
  20  -3   1   15.30   20.10
  20  -4   1   71.69   24.70
  20  -5   1    6.10   17.40
   0   1  -2  249.18   11.80
  -1   0  -2  254.17   10.50
   0   1  -2  245.38   11.70
   0  -1  -2  261.07   11.30
   1   0  -2  252.67   12.00
   0  -1   2  248.78   11.70
   0  -1   2  259.27   11.80
   1   0   2  237.38   10.30
   0   1   2  261.47   11.50
  -1   0   2  267.57   12.30
   1  -2  -2 2176.98   69.59
  -1   2  -2 2165.48   68.39
  -1   2  -2 2174.78   71.39
   2   1  -2 2297.67   72.29
   2   1  -2 2203.78   63.69
   2   1   2 2179.78   64.79
   1  -2   2 2247.68   71.59
  -2  -1   2 2149.69   69.09
   1  -2   2 2198.48   68.19
  -1   2   2 2116.59   69.09
  -1   2   2 2191.18   72.09
   2  -1  -2  601.74   22.20
   2  -1  -2  641.44   24.20
  -2   1  -2  622.04   21.80
   1   2  -2  624.84   24.60
   1   2  -2  657.23   23.40
  -2   1  -2  632.24   27.20
  -1  -2   2  615.44   24.30
   2  -1   2  635.74   21.60
  -2   1   2  586.74   24.10
  -2   1   2  616.04   22.50
   2  -1   2  600.54   26.50
  -1  -2   2  646.84   23.30
   1   2   2  605.24   25.00
  -2   2  -2 7034.00  205.48
   2  -2  -2 6677.63  201.28
  -2   2  -2 6851.21  199.68
  -2   2   2 6816.52  201.58
  -2   2   2 6971.50  201.68
   2  -2   2 6493.55  204.38
  -2   3  -2 2767.82   91.79
   2  -3  -2 2842.62   89.59
   3   2  -2 2863.71   83.09
  -2   3  -2 2715.73   86.49
   3   2  -2 2674.03   87.09
   2  -3   2 2778.42   91.49
  -3  -2   2 2704.53   86.69
  -2   3   2 2731.13   89.19
   3   1  -2 3051.79   89.19
   1  -3  -2 2782.22   90.59
  -1   3  -2 2778.12   91.99
  -1   3  -2 2758.32   88.49
   1  -3   2 2738.83   91.29
  -1   3   2 2810.52   90.99
  -3  -1   2 2904.21   88.79
  -3   0  -2 6874.51  194.28
   3   0  -2 6877.31  200.08
   0   3  -2 6765.12  200.78
   0  -3  -2 6769.02  202.58
   0  -3   2 6750.92  200.28
   0  -3   2 6415.66  201.58
   0   3   2 6893.61  202.88
  -3   1  -2 8735.13  250.37
   3  -1  -2 8501.95  253.97
  -3   1  -2 9153.88  259.87
   3  -1   2 8280.77  258.17
   2   3  -2 2700.63   85.69
   2   3  -2 2726.83   84.39
   3  -2  -2 2576.84   84.69
  -3   2  -2 2794.12   90.29
   2   3   2 2737.63   87.59
  -2  -3   2 2718.83   85.09
  -2  -3   2 2762.82   83.99
   3  -2   2 2645.54   89.29
  -3   2   2 2652.13   84.99
  -3   2   2 2540.25   84.99
  -3   3  -2   64.79   12.00
   3  -3  -2   42.50    8.40
   3   3  -2   51.09    7.80
   3   3  -2   57.49    8.20
  -3   3   2   33.10    7.80
  -3  -3   2   42.80    7.10
  -3  -3   2   44.40    6.50
   3  -3   2   41.30   10.00
  -3   4  -2  145.79   17.60
   4   3  -2  146.49   11.90
   4   3  -2  124.49    9.60
   4   3   2  124.79    7.80
  -3   4   2  114.69   14.00
   3  -4   2  124.99   16.10
  -4  -3   2  118.49   11.50
  -2   4  -2 1877.91   69.69
  -2   4  -2 1933.41   64.79
   2  -4  -2 1896.41   67.79
   4   2  -2 1940.41   59.89
   4   2  -2 1961.70   64.39
  -2   4   2 1921.71   68.29
   2  -4   2 1893.81   73.89
   4   2   2 1961.90   57.19
  -4  -2   2 1908.91   63.79
   4   1  -2  791.82   30.40
  -1   4  -2  771.02   34.40
  -1   4  -2  806.32   31.60
   4   1  -2  723.73   26.30
   1  -4  -2  718.23   33.10
  -4  -1   2  732.73   29.70
  -1   4   2  748.13   33.50
   1  -4   2  817.62   34.70
   0   4  -2    5.60    4.80
   4   0  -2    6.50    3.40
   0   4  -2    6.90    6.40
   0  -4  -2   -9.00    4.80
   4   0  -2    3.00    4.30
   4   0   2   21.10    8.00
  -4   0   2   12.70    5.20
   0  -4   2   13.00    6.60
   0   4   2    9.20    6.10
  -4   0   2    9.20    3.90
   4  -1  -2    4.10    4.10
  -1  -4  -2    0.90    5.00
   4  -1  -2   -1.30    3.70
  -4   1  -2    5.60    6.00
   1   4  -2   -1.40    4.00
   1   4  -2   -0.30    5.00
   1   4   2   -6.50    4.30
  -1  -4   2   -0.60    4.60
  -1  -4   2    2.10    4.10
  -4   1   2    6.30    4.90
   4  -1   2    6.10    7.00
  -4   1   2    7.40    4.80
   2   4  -2 1911.71   65.09
  -2  -4  -2 1910.21   67.69
   4  -2  -2 1924.91   63.89
   2   4  -2 1883.91   64.49
  -4   2  -2 1775.52   68.49
  -2  -4   2 1894.11   64.19
  -2  -4   2 1882.71   63.89
  -4   2   2 1916.71   64.29
  -4   2   2 1989.40   64.49
   4  -2   2 1792.32   68.09
   2   4   2 1978.60   67.49
   4  -3  -2 2078.69   73.39
   3   4  -2 2162.08   72.49
  -4   3  -2 2215.98   78.59
   3   4  -2 2275.27   71.69
  -3  -4   2 2169.88   71.49
   4  -3   2 2085.59   76.89
  -4   3   2 1986.00   72.99
   3   4   2 2118.09   74.89
  -3  -4   2 2240.68   71.29
   4   4  -2 1527.95   53.69
   4  -4  -2 1515.55   58.29
   4   4  -2 1519.95   55.49
  -4   4  -2 1551.54   61.99
   4  -4   2 1540.55   61.39
  -4  -4   2 1522.15   53.49
   4   4   2 1541.95   58.19
  -4  -4   2 1607.94   54.69
  -4   4   2 1591.94   59.19
   5   4  -2 4641.54  138.79
  -4   5  -2 4557.14  150.08
   5   4  -2 4363.46  140.69
   4  -5  -2 4394.76  146.19
  -5  -4   2 4377.16  142.79
   5   4   2 4661.83  134.79
   4  -5   2 4381.26  148.49
  -4   5   2 4568.84  146.89
  -3   5  -2   66.59   13.20
   5   3  -2   49.30    8.40
   5   3  -2   56.99    7.70
   3  -5  -2   56.89   11.90
   5   3   2   61.59    6.10
   3  -5   2   48.00   11.00
  -5  -3   2   58.59    8.80
  -3   5   2   34.20    9.60
   5   2  -2    9.60    4.70
  -2   5  -2    7.90    6.90
   2  -5  -2    2.90    6.60
  -5  -2   2   16.70    5.40
  -2   5   2   13.10    7.90
   2  -5   2   13.10    7.20
  -1   5  -2    3.50    6.60
  -1   5  -2    8.90    5.30
   1  -5  -2   21.70    7.60
   5   1  -2   18.50    4.90
   5   1  -2    8.80    4.90
  -1   5   2    1.60    6.00
  -5  -1   2    5.10    4.30
   1  -5   2    4.30    6.30
   0  -5  -2   -1.40    5.50
   5   0  -2    4.00    3.70
   0   5  -2    6.20    6.10
   5   0  -2    3.50    3.90
   0   5  -2    6.90    5.10
  -5   0   2    6.30    4.70
   0  -5   2    1.80    6.00
   0   5   2   12.90    6.70
   5   0   2   14.70    7.60
   1   5  -2 2310.57   76.39
   5  -1  -2 2156.08   72.89
  -1  -5  -2 2249.07   79.29
   5  -1  -2 2235.68   72.99
   1   5  -2 2101.39   77.39
  -5   1   2 2316.17   74.99
  -1  -5   2 2343.97   83.49
  -5   1   2 2217.68   73.59
   1   5   2 2364.46   80.09
   2   5  -2  201.88   15.00
  -2  -5  -2  188.68   16.40
   2   5  -2  167.88   15.00
  -5   2  -2  226.08   19.10
   5  -2  -2  194.78   14.30
   2   5   2  194.98   16.50
  -5   2   2  214.58   15.10
  -2  -5   2  209.98   14.70
  -5   2   2  192.48   14.50
   5  -2   2  195.08   17.80
  -2  -5   2  192.98   15.40
   3   5  -2 5460.15  167.28
   5  -3  -2 5457.25  167.88
   3   5  -2 5413.16  166.98
  -5   3  -2 5415.16  173.38
  -3  -5   2 5470.95  166.68
  -5   3   2 5393.36  168.38
  -3  -5   2 5503.15  165.78
  -5   3   2 5187.68  165.88
   3   5   2 5481.15  170.38
   5  -3   2 5184.88  171.78
  -5   4  -2   74.09   14.40
   5  -4  -2   49.40   10.70
   4   5  -2   71.49   11.10
   4   5  -2   49.40    9.20
   4   5   2   85.09   13.80
  -4  -5   2   76.49   11.10
  -4  -5   2   79.49   10.80
  -5   4   2   69.59   12.00
   5  -4   2   71.69   13.50
  -5   5  -2   12.50    9.20
   5   5  -2   20.50    7.30
   5   5  -2    9.40    5.80
   5  -5  -2   -2.80    6.70
  -5  -5   2   25.50    6.80
   5   5   2    7.50    4.30
  -5   5   2    5.80    7.20
   5   5   2   14.90    7.00
   5  -5   2   12.80    9.40
   5  -6  -2 1126.69   50.89
  -5   6  -2 1042.90   52.59
   6   5  -2 1091.09   43.20
   6   5  -2 1097.29   44.80
   5  -6   2 1071.99   51.99
  -6  -5   2 1095.39   42.70
   6   5   2 1116.59   39.60
   6   5   2 1146.19   48.50
  -5   6   2  931.81   48.50
  -4   6  -2  583.34   35.20
   4  -6  -2  649.54   34.70
   6   4  -2  537.15   27.50
   6   4  -2  535.95   25.50
  -4   6   2  600.94   33.80
   4  -6   2  534.75   34.10
  -6  -4   2  555.44   29.20
   6   4   2  626.04   23.20
   6   3  -2  188.28   14.20
  -3   6  -2  175.88   21.50
   3  -6  -2  214.68   23.10
   6   3  -2  156.98   11.60
   6   3   2  170.58    9.00
  -6  -3   2  147.79   12.50
   3  -6   2  201.08   22.70
  -3   6   2  169.08   20.20
   6   2  -2  836.22   33.30
  -2   6  -2  766.32   39.90
   2  -6  -2  749.33   38.30
  -6  -2   2  776.52   32.30
   2  -6   2  804.02   40.40
  -2   6   2  826.62   40.20
  -1   6  -2  538.95   27.50
   6   1  -2  509.45   24.20
   1  -6  -2  586.94   31.40
   6   1  -2  528.05   23.30
  -1   6  -2  483.25   29.80
  -6  -1   2  551.54   24.90
  -1   6   2  534.35   30.30
   1  -6   2  553.74   31.10
   0   6  -2 2964.70   98.19
   6   0  -2 2944.21   93.39
   6   0  -2 2863.11   93.79
   0   6  -2 2999.00  102.29
   0  -6  -2 3050.39  102.89
  -6   0   2 2847.81   95.09
   0  -6   2 2878.21  101.39
   6   0   2 3015.20  102.69
   0   6   2 3040.60  103.39
   1   6  -2    6.30    5.10
   6  -1  -2    5.40    4.20
   6  -1  -2    5.70    5.20
   1   6  -2   11.10    6.90
  -1  -6  -2    8.60    7.10
  -6   1   2    2.10    4.70
  -6   1   2   -0.50    4.80
  -1  -6   2    5.50    6.80
   1   6   2    4.50    6.50
   6  -1   2    3.50    6.90
  -6   2  -2 1577.94   63.29
   2   6  -2 1608.54   59.89
   2   6  -2 1512.25   56.99
   6  -2  -2 1545.45   55.89
  -2  -6  -2 1453.15   59.99
  -2  -6   2 1626.14   59.59
   6  -2   2 1547.45   61.79
  -6   2   2 1646.84   60.89
   2   6   2 1501.75   60.49
  -6   2   2 1271.87   54.79
  -6   3  -2   59.29   13.50
  -3  -6  -2   66.19   13.20
   6  -3  -2   53.29   10.40
   3   6  -2   77.89   12.30
   3   6  -2   65.79   11.20
  -6   3   2   78.49   11.00
  -6   3   2   51.89   10.60
  -3  -6   2   66.59   11.50
   6  -3   2   67.89   13.10
   3   6   2   51.59   12.00
   4   6  -2 2450.45   83.79
  -6   4  -2 2356.66   90.69
   4   6  -2 2302.07   83.29
   6  -4  -2 2318.27   85.39
   6  -4   2 2376.16   89.99
   4   6   2 2434.36   87.29
  -4  -6   2 2414.66   83.39
  -6   4   2 2408.36   83.39
  -6   4   2 2517.05   87.19
  -6   5  -2   70.79   16.20
   5   6  -2   92.49   13.20
   5   6  -2   80.39   12.70
   6  -5  -2   53.09   12.10
   5   6   2   72.79   10.10
   5   6   2   73.69   14.10
  -5  -6   2   61.89   10.10
  -6   5   2   33.40   10.80
  -5  -6   2   55.89   10.50
   6  -5   2   69.69   14.50
   6  -6  -2   53.19   13.50
   6   6  -2   43.50    9.50
   6   6  -2   62.69   11.60
   6   6   2   50.19    8.40
   6  -6   2   52.69   13.50
   6   6   2   52.29   12.30
  -6   6   2   40.20   11.70
  -6  -6   2   56.69   10.50
   6  -7  -2   17.60   10.20
   7   6  -2   18.10    7.50
   7   6  -2   18.40    7.00
  -6   7  -2   12.20   10.90
  -6   7   2   10.50   10.20
   6  -7   2   10.90   10.00
   7   6   2   15.70    6.00
  -7  -6   2   30.20    8.10
   7   6   2   18.80    9.10
   7   5  -2 1566.94   56.99
   5  -7  -2 1470.85   65.79
   7   5  -2 1602.24   58.79
  -5   7  -2 1434.76   67.79
   5  -7   2 1491.95   67.59
  -5   7   2 1454.75   65.69
  -7  -5   2 1623.84   56.49
   7   5   2 1485.35   61.69
   7   5   2 1545.15   52.29
   7   4  -2    2.90    4.30
  -4   7  -2   10.10    9.70
   4  -7  -2   -6.70    6.90
   7   4  -2    8.20    5.60
  -7  -4   2   -2.70    3.90
   4  -7   2   -1.40    7.90
   7   4   2   -1.80    3.00
  -4   7   2    0.30    6.80
  -3   7  -2 2226.88   90.19
   3  -7  -2 2324.17   88.99
   7   3  -2 2184.18   78.89
   7   3  -2 2383.46   77.19
  -3   7   2 2482.55   90.59
   3  -7   2 2360.26   90.59
  -7  -3   2 2493.55   78.89
  -2   7  -2  957.20   47.20
   7   2  -2  923.21   37.50
   2  -7  -2  988.50   46.50
   2  -7   2  928.11   46.40
  -7  -2   2  961.40   37.60
  -2   7   2  865.01   45.00
  -1   7  -2 2618.34   89.79
   1  -7  -2 2572.44   93.99
  -1   7  -2 2603.44   94.99
   7   1  -2 2621.44   84.19
   7   1  -2 2328.17   83.09
   1  -7   2 2555.14   94.29
  -7  -1   2 2683.03   85.29
  -1   7   2 2599.14   94.79
   7   0  -2    4.30    5.20
   7   0  -2    1.70    4.30
   0   7  -2    4.20    6.50
   0  -7  -2   15.30    8.30
   0   7  -2   12.70    6.50
   0   7   2    9.60    8.70
  -7   0   2    2.60    5.00
   7   0   2   12.00    8.20
   0  -7   2    0.40    7.10
   1   7  -2 6422.66  198.98
   7  -1  -2 6228.68  190.68
  -1  -7  -2 6303.27  199.28
   1   7  -2 6146.39  194.08
  -7   1  -2 6239.68  183.58
   7  -1   2 5906.21  197.78
  -1  -7   2 6192.08  197.78
   1   7   2 6310.97  199.98
  -7   1   2 6651.73  198.48
  -7   1   2 5988.80  191.38
  -7   2  -2  260.97   23.10
   2   7  -2  226.18   18.40
  -2  -7  -2  293.17   23.00
   2   7  -2  235.88   20.40
   7  -2  -2  265.17   21.30
  -2  -7   2  227.48   20.10
  -7   2   2  243.58   18.90
  -7   2   2  241.68   17.50
   7  -2   2  296.27   23.70
   2   7   2  294.37   22.60
  -7   3  -2 1016.90   49.00
   3   7  -2  994.50   42.80
  -3  -7  -2  995.90   46.40
   7  -3  -2  972.60   42.70
   3   7  -2 1001.90   44.50
  -7   3   2  923.41   42.80
   3   7   2  897.91   45.10
  -7   3   2  923.01   40.70
  -3  -7   2  931.31   43.20
   7  -3   2  896.71   45.90
   7  -4  -2  215.98   19.30
  -7   4  -2  173.58   23.10
   4   7  -2  194.68   17.30
   4   7  -2  182.78   19.70
   4   7   2  213.18   23.30
   7  -4   2  201.28   24.00
  -7   4   2  211.98   21.80
  -4  -7   2  216.38   21.90
  -7   4   2  185.78   19.20
   5   7  -2  685.63   34.80
   5   7  -2  669.43   35.10
   7  -5  -2  697.73   38.20
  -7   5  -2  716.13   42.80
  -7   5   2  718.23   35.80
   5   7   2  751.42   32.00
   5   7   2  676.03   37.70
   7  -5   2  689.73   40.80
  -5  -7   2  656.33   34.50
  -7   5   2  682.33   38.30
   6   7  -2  103.89   15.30
   6   7  -2   76.39   13.60
  -7   6  -2   74.29   16.90
   7  -6  -2   81.29   16.00
   6   7   2   90.99   12.10
  -7   6   2   62.19   15.00
   7  -6   2   71.49   16.00
   6   7   2   76.49   14.70
  -7   7  -2  710.53   44.50
   7  -7  -2  663.03   40.20
   7   7  -2  639.84   34.00
   7   7  -2  686.03   35.10
   7  -7   2  628.74   41.50
   7   7   2  655.43   42.30
   7   7   2  609.24   29.80
  -7   7   2  663.43   41.40
   7  -8  -2   -2.50    7.80
   8   7  -2    4.30    6.20
  -7   8  -2   15.80   11.00
   8   7  -2    2.70    6.30
   8   7   2    8.80    5.20
   7  -8   2    5.70   10.70
  -7   8   2    1.40    8.60
   8   7   2   10.90    8.30
   8   6  -2  700.93   34.00
   6  -8  -2  689.83   42.20
  -6   8  -2  710.93   45.10
   8   6  -2  661.23   34.00
   8   6   2  672.33   29.30
   6  -8   2  739.03   45.10
  -6   8   2  638.14   41.70
   8   6   2  651.83   37.70
  -8  -6   2  641.84   31.20
   8   5  -2    1.60    4.50
  -5   8  -2  -12.60    6.40
   8   5  -2   -3.10    4.00
   5  -8  -2    4.00    9.20
  -8  -5   2    5.50    5.00
   5  -8   2   14.90   10.60
   8   5   2   -1.40    3.50
  -5   8   2   -0.20    7.20
   4  -8  -2  274.47   29.90
   8   4  -2  232.68   16.20
   8   4  -2  193.78   16.20
  -4   8  -2  221.58   27.20
   8   4   2  237.48   14.70
  -8  -4   2  208.98   15.40
   4  -8   2  234.98   27.10
  -4   8   2  278.47   25.00
  -3   8  -2   47.00   13.50
   3  -8  -2   77.99   15.50
   8   3  -2   86.19   11.90
  -3   8   2   49.60   14.30
   3  -8   2   81.99   17.20
   8   2  -2 1678.93   61.19
   2  -8  -2 1714.23   71.79
   8   2  -2 1793.92   60.89
  -2   8  -2 1478.45   79.99
  -8  -2   2 1722.63   60.29
   2  -8   2 1674.63   71.69
  -1   8  -2  398.46   28.90
   8   1  -2  414.76   21.50
  -1   8  -2  461.65   31.20
   1  -8  -2  407.36   29.50
   8   1  -2  425.96   22.70
  -1   8   2  379.96   32.30
  -8  -1   2  393.96   21.90
   1  -8   2  395.76   29.40
   8   1   2  398.16   28.40
   8   0  -2 4531.65  141.69
   0   8  -2 4332.87  151.68
   0  -8  -2 4467.95  152.28
   8   0  -2 4437.56  139.19
   0   8  -2 4700.33  147.59
   0  -8   2 4549.44  152.68
   0   8   2 4548.65  153.88
   8   0   2 4388.16  150.58
   1   8  -2   22.90   10.20
   8  -1  -2   42.60    9.40
   1   8  -2   32.00    9.20
  -8   1  -2   31.40    5.60
  -1  -8  -2   30.40   10.40
   1   8   2   13.20    9.00
   8  -1   2   33.10   11.50
  -1  -8   2   28.60   10.40
  -8   1   2    9.70    6.10
   2   8  -2  177.18   19.70
  -8   2  -2  136.39   11.00
   8  -2  -2  117.59   15.30
  -2  -8  -2  156.98   21.00
   2   8  -2  171.58   21.00
   2   8   2  153.58   22.10
  -8   2   2  157.88   18.80
   8  -2   2  152.98   21.00
  -2  -8   2  224.38   24.60
  -8   2   2  139.29   15.90
  -8   3  -2  116.49   19.70
   3   8  -2   92.69   14.30
  -3  -8  -2   96.99   17.10
   8  -3  -2   81.79   13.30
   3   8  -2  128.39   19.00
  -8   3   2   91.79   14.50
   8  -3   2   85.29   16.50
   3   8   2   68.79   21.90
  -8   3   2  113.39   15.20
  -3  -8   2   96.99   15.70
   8  -4  -2 2684.63   98.49
   4   8  -2 2652.53   98.89
   4   8  -2 2774.62   97.89
  -8   4  -2 2742.33  105.89
  -8   4   2 2743.53   95.89
   4   8   2 2873.01   94.19
   4   8   2 2834.02  110.99
   8  -4   2 2840.42  104.79
  -8   4   2 2599.84   99.19
  -4  -8   2 2754.82   98.89
   5   8  -2  140.29   18.40
   8  -5  -2  117.49   18.70
  -8   5  -2  139.99   23.30
   5   8  -2  153.48   19.90
   8  -5   2  148.49   22.10
   5   8   2  134.79   15.60
  -8   5   2  115.39   18.20
  -8   5   2  150.68   18.70
   5   8   2  109.39   17.70
  -5  -8   2  166.58   19.80
   6   8  -2 1239.38   54.49
   6   8  -2 1345.97   56.59
   8  -6  -2 1269.87   59.59
  -8   6  -2 1302.87   64.69
  -8   6   2 1310.07   56.19
   8  -6   2 1199.58   61.19
   6   8   2 1295.87   59.39
   6   8   2 1260.37   50.19
  -8   6   2 1226.48   67.99
  -8   7  -2  196.68   27.60
   8  -7  -2  199.88   25.10
   7   8  -2  202.48   22.60
   7   8  -2  205.78   23.50
   7   8   2  213.68   25.10
  -8   7   2  193.58   25.10
   7   8   2  177.28   15.70
   8  -7   2  191.78   27.60
  -8   8  -2 1325.77   70.99
   8   8  -2 1382.36   59.99
   8  -8  -2 1532.55   69.79
   8   8  -2 1407.46   59.79
   8   8   2 1417.96   54.89
   8   8   2 1406.86   64.29
  -8   8   2 1348.97   67.99
  -8   9  -2  114.39   25.50
   9   8  -2  125.89   18.60
   8  -9  -2  131.19   26.60
   9   8  -2  145.09   19.30
   9   8   2  143.49   16.60
   8  -9   2  126.39   24.10
  -8   9   2  118.99   23.10
   9   8   2  177.88   24.60
   9   7  -2 2773.42   98.79
  -7   9  -2 2589.24  112.79
   9   7  -2 2777.82   98.49
   7  -9  -2 2855.61  111.59
   9   7   2 2774.42   92.19
   7  -9   2 2795.62  113.39
   9   7   2 2749.62  103.89
  -7   9   2 2743.13  112.19
  -6   9  -2  103.89   21.90
   6  -9  -2   71.39   16.90
   9   6  -2   91.79   14.40
   9   6  -2   68.59   12.60
  -6   9   2   89.09   20.80
  -9  -6   2   95.79   12.90
   9   6   2   73.19    9.90
   9   6   2   87.69   16.40
   6  -9   2   48.80   15.50
   9   5  -2  412.26   24.60
   9   5  -2  373.06   22.90
  -5   9  -2  369.76   32.80
   5  -9  -2  385.96   32.20
   9   5   2  397.06   18.40
   5  -9   2  351.06   32.00
  -9  -5   2  365.86   21.40
  -5   9   2  432.16   33.80
   9   4  -2    2.90    5.30
   4  -9  -2    9.30    9.90
  -4   9  -2    5.10    8.80
   9   4  -2   23.80    7.30
  -9  -4   2    9.80    5.20
  -4   9   2   12.60   10.20
   4  -9   2    1.70    8.40
  -3   9  -2  882.91   50.59
   9   3  -2  996.60   39.60
   3  -9  -2  978.80   51.09
   3  -9   2  868.61   49.80
  -3   9   2  895.61   49.99
  -9  -3   2  900.51   37.60
   2  -9  -2  184.68   23.90
  -2   9  -2  167.48   23.40
   9   2  -2  187.28   14.50
   9   2  -2  162.78   17.00
  -2   9  -2  177.98   21.00
  -2   9   2  171.08   23.80
   2  -9   2  185.98   24.70
  -9  -2   2  171.28   23.60
   9   1  -2  197.98   14.60
   1  -9  -2  248.98   28.90
   9   1  -2  182.28   16.00
  -1   9  -2  261.17   29.90
  -1   9  -2  230.48   20.20
  -9  -1   2  217.28   18.30
   9   1   2  209.28   25.00
  -1   9   2  195.28   26.20
   1  -9   2  191.08   24.00
   0   9  -2  207.58   22.70
   0   9  -2  205.48   24.90
   9   0  -2  164.28   13.50
   0  -9  -2  199.88   25.00
   0   9   2  202.78   26.30
   0  -9   2  204.98   25.90
  -9   0   2  165.68   14.80
   9   0   2  155.88   22.00
  -1  -9  -2 1651.03   70.99
   1   9  -2 1616.04   65.59
   9  -1  -2 1621.64   62.49
   1   9  -2 1596.54   70.19
  -9   1  -2 1652.33   54.29
  -9   1   2 1607.04   61.19
   1   9   2 1583.04   70.99
  -1  -9   2 1710.63   70.89
   9  -1   2 1647.34   69.89
  -9   2  -2   61.79    8.70
  -2  -9  -2   50.69   13.40
   9  -2  -2   61.49   12.10
   2   9  -2   37.20   13.20
   2   9  -2   70.69   14.00
  -2  -9   2   34.20   11.60
  -9   2   2   65.19   12.80
   9  -2   2   74.49   16.50
  -9   2   2   45.00   10.00
   2   9   2   40.10   12.60
  -9   3  -2  967.00   38.00
  -3  -9  -2  947.21   48.80
   9  -3  -2  909.91   43.80
  -9   3  -2  912.61   53.49
   3   9  -2  876.41   44.00
  -9   3   2  927.01   42.20
  -9   3   2  946.01   46.10
   3   9   2  970.60   49.90
   9  -3   2  885.81   48.20
  -3  -9   2  947.41   47.40
   4   9  -2  163.98   21.00
  -4  -9  -2  159.38   23.10
   9  -4  -2  105.99   17.10
  -9   4  -2  100.19   19.30
   9  -4   2  112.39   19.60
  -9   4   2  149.88   18.20
   4   9   2  136.39   16.90
   4   9   2  129.89   20.10
  -9   4   2  160.18   21.90
  -4  -9   2  111.89   18.50
   9  -5  -2  303.37   26.10
   5   9  -2  296.67   24.00
  -9   5  -2  357.46   31.70
   5   9   2  279.97   26.00
   5   9   2  325.17   21.90
  -5  -9   2  309.97   25.00
  -9   5   2  233.38   26.80
  -9   5   2  313.77   23.60
   9  -5   2  269.27   29.70
   9  -6  -2   23.70   11.20
  -9   6  -2   34.10   15.40
   6   9  -2   21.20    9.10
  -6  -9   2   35.20   11.60
   6   9   2   30.50   12.90
   9  -6   2   41.90   15.10
  -9   6   2   26.40   12.70
  -9   6   2   21.00    9.50
   6   9   2   29.20    8.50
   9  -7  -2  183.78   26.10
  -9   7  -2  185.88   28.30
   7   9  -2  234.58   25.10
   7   9  -2  199.38   27.50
   9  -7   2  189.78   27.10
  -9   7   2  179.48   22.30
   7   9   2  205.28   17.60
  -9   7   2  203.98   27.10
   7   9   2  248.58   29.80
   9  -8  -2  746.73   46.70
   8   9  -2  727.83   40.70
  -9   8  -2  767.02   51.19
   8   9  -2  646.44   38.20
   8   9   2  628.14   41.80
  -9   8   2  689.73   41.10
   9  -8   2  750.12   48.70
   8   9   2  673.33   34.70
  -9   8   2  675.13   46.20
   9   9  -2  112.89   18.60
   9  -9  -2   76.39   18.90
   9   9  -2  120.59   18.60
  -9   9  -2   79.89   21.20
   9   9   2   95.69   14.60
   9  -9   2  107.59   24.30
   9   9   2   64.39   16.10
  -9   9   2   46.10   18.30
  10   9  -2  287.57   24.60
   9 -10  -2  247.28   32.80
  10   9  -2  293.67   25.70
  -9  10  -2  245.08   35.80
  10   9   2  254.97   31.10
  10   9   2  276.27   21.00
   9 -10   2  270.47   35.50
  -9  10   2  371.96   42.20
  10   8  -2 1370.66   64.99
  10   8  -2 1325.37   58.79
   8 -10  -2 1223.68   67.89
  -8  10  -2 1257.07   80.69
  10   8   2 1259.07   62.29
  10   8   2 1341.87   52.29
   8 -10   2 1405.86   73.19
  -8  10   2 1267.97   70.69
  10   7  -2   30.00    9.80
  10   7  -2   29.10    9.80
   7 -10  -2   14.10   13.60
  -7  10  -2    9.10   12.80
  -7  10   2   10.40   11.80
  10   7   2   15.00    6.40
   7 -10   2   27.40   15.20
  10   7   2   15.20   10.50
  -6  10  -2 2370.46  104.29
  10   6  -2 2582.74   88.49
   6 -10  -2 2542.65  103.59
  10   6  -2 2356.26   86.59
  10   6   2 2380.76   78.79
  10   6   2 2323.57   92.89
  -6  10   2 2309.47  102.09
   6 -10   2 2514.95  104.99
 -10  -6   2 2408.06   82.99
  10   5  -2  224.28   18.20
  10   5  -2  260.37   19.50
  -5  10  -2  186.78   28.80
  -5  10   2  232.58   30.90
 -10  -5   2  239.38   16.90
   5 -10   2  287.27   34.60
  10   4  -2  661.73   31.70
  10   4  -2  587.84   30.50
   4 -10  -2  680.63   43.90
  -4  10  -2  626.74   44.60
 -10  -4   2  672.23   30.10
   4 -10   2  681.03   49.10
  -4  10   2  618.24   42.80
  -3  10  -2  102.49   16.10
  -3  10  -2  105.09   21.10
  10   3  -2  129.29   14.60
   3 -10  -2  102.89   19.80
  10   3  -2  116.39   15.60
   3 -10   2  109.49   20.70
 -10  -3   2  114.99   13.70
  -3  10   2  118.39   21.30
  -2  10  -2  862.51   49.40
  -2  10  -2  743.03   41.10
  10   2  -2  750.12   33.40
   2 -10  -2  776.12   46.30
  10   2  -2  726.33   36.30
 -10  -2   2  778.82   34.40
  -2  10   2  763.52   47.00
   2 -10   2  819.02   47.80
  10   2   2  885.11   46.70
  -1  10  -2   -1.20    6.10
  10   1  -2    7.20    5.00
  -1  10  -2   -7.40    6.60
   1 -10  -2   11.70    9.70
  10   1  -2   -3.30    5.60
  10   1   2   -5.70    7.20
   1 -10   2    1.60    8.60
 -10  -1   2   -4.50    4.50
  -1  10   2    0.80    7.40
  10   0  -2 1284.17   51.29
   0  10  -2 1203.18   55.09
   0 -10  -2 1146.09   59.29
   0  10  -2 1233.28   60.49
   0 -10   2 1178.88   59.19
   0  10   2 1184.48   60.39
  10   0   2 1185.68   57.29
 -10   0   2 1225.58   49.10
   1  10  -2   33.30   10.90
   1  10  -2   21.50   10.60
 -10   1  -2   17.60    5.40
  -1 -10  -2   21.70   11.20
  10  -1  -2   35.00    9.90
   1  10   2   46.50   13.80
  -1 -10   2   44.40   13.80
  10  -1   2   38.40   13.50
 -10   1   2   44.50   10.00
   2  10  -2 1221.28   59.89
  -2 -10  -2 1287.07   61.49
 -10   2  -2 1231.68   45.50
   2  10  -2 1285.07   56.39
  10  -2  -2 1295.47   54.19
   2  10   2 1149.69   60.09
 -10   2   2 1183.48   51.29
  -2 -10   2 1249.88   59.89
  10  -2   2 1209.08   59.19
   3  10  -2   53.99   14.10
   3  10  -2   67.39   13.40
  -3 -10  -2   77.69   18.00
  10  -3  -2   59.99   12.80
 -10   3  -2   56.49    9.80
   3  10   2   46.90   14.00
 -10   3   2   51.89   11.60
  -3 -10   2   51.59   13.50
  10  -3   2   70.89   16.30
 -10   3   2   44.30   13.00
 -10   4  -2  728.43   46.70
   4  10  -2  705.73   42.30
  10  -4  -2  771.02   41.30
 -10   4  -2  727.63   33.80
  -4 -10  -2  719.03   43.80
   4  10  -2  642.44   38.30
   4  10   2  663.73   43.10
   4  10   2  716.13   37.20
  -4 -10   2  708.33   41.60
 -10   4   2  742.43   42.40
 -10   4   2  735.93   37.80
  10  -4   2  642.84   42.80
   5  10  -2  293.17   26.90
  10  -5  -2  377.16   29.60
 -10   5  -2  335.77   36.50
   5  10  -2  328.67   26.30
 -10   5   2  300.47   24.50
   5  10   2  316.17   33.70
  10  -5   2  288.57   32.40
   5  10   2  298.37   23.10
 -10   5   2  318.67   32.40
  -5 -10   2  334.77   27.70
 -10   6  -2  174.88   28.10
   6  10  -2  210.88   26.90
   6  10  -2  209.28   25.10
  10  -6  -2  192.48   26.20
  -6 -10   2  170.78   22.50
   6  10   2  148.09   23.70
  10  -6   2  157.78   25.70
 -10   6   2  182.28   23.00
   6  10   2  216.58   22.60
 -10   6   2  188.88   27.00
   7  10  -2  183.78   24.30
   7  10  -2  204.18   24.80
 -10   7  -2  202.88   31.30
  10  -7  -2  149.49   24.10
   7  10   2  175.48   20.60
 -10   7   2  195.98   24.60
 -10   7   2  140.49   24.30
  10  -7   2  221.58   30.50
   7  10   2  212.78   28.20
  10  -8  -2   83.49   20.90
   8  10  -2   96.39   17.80
 -10   8  -2  120.49   25.80
   8  10  -2  103.29   19.80
   8  10   2  119.39   22.10
 -10   8   2   78.99   21.10
   8  10   2  123.99   17.70
 -10   8   2   53.59   14.70
  10  -8   2   77.69   19.70
   9  10  -2   38.30   12.40
   9  10  -2   45.90   13.80
  10  -9  -2   28.90   14.90
 -10   9  -2   24.30   14.80
   9  10   2   57.29   16.50
   9  10   2   52.19   14.30
 -10   9   2   31.30   12.30
 -10   9   2   27.00   14.60
  10  -9   2   37.40   17.00
  10  10  -2  215.18   26.30
  10  10  -2  198.78   25.70
 -10  10  -2  165.48   31.30
  10 -10  -2  178.78   30.10
 -10  10   2  157.38   24.30
  10  10   2  249.38   31.10
  10  10   2  210.28   25.60
 -10  10   2  256.27   36.40
  10 -10   2  166.68   29.60
  10 -11  -2   -3.70   10.00
  11  10  -2   15.10   10.20
  11  10  -2    3.10    8.30
  11  10   2   -1.50    5.90
 -10  11   2    6.30   14.40
  10 -11   2    4.90   12.90
 -10  11   2    2.70    9.20
  11  10   2   12.80   11.20
  11   9  -2  117.89   19.80
  -9  11  -2   93.09   24.80
   9 -11  -2  182.38   29.30
  11   9  -2  131.99   20.60
  -9  11   2  156.18   29.50
  11   9   2  173.38   18.70
   9 -11   2  156.78   31.10
  11   9   2  112.69   21.50
  -8  11  -2  417.06   48.60
  11   8  -2  403.76   35.70
   8 -11  -2  364.96   41.30
  11   8  -2  394.66   32.90
   8 -11   2  408.76   44.30
  11   8   2  430.56   24.20
  11   8   2  392.86   32.40
  -8  11   2  481.35   42.60
  11   7  -2 2272.27   85.69
  11   7  -2 2340.67   85.69
  -7  11  -2 2281.07  105.49
   7 -11  -2 2187.28  100.79
  -7  11   2 2217.88  113.19
  11   7   2 2183.48   91.69
  11   7   2 2376.06   77.09
   7 -11   2 2307.07  103.59
  11   6  -2  554.44   31.30
  11   6  -2  569.14   32.00
  -6  11  -2  528.85   48.60
   6 -11  -2  563.74   43.20
   6 -11   2  597.64   45.30
  11   6   2  590.84   37.30
 -11  -6   2  538.25   27.90
  -6  11   2  555.24   44.30
   5 -11  -2  432.46   36.80
  11   5  -2  371.26   23.80
  -5  11  -2  418.16   43.30
  11   5  -2  381.36   24.40
  -5  11   2  347.07   40.50
 -11  -5   2  368.36   21.50
   5 -11   2  407.26   36.80
  11   4  -2   -3.40    5.10
  11   4  -2    1.30    6.00
  -4  11  -2   -9.50    8.40
  -4  11  -2   -1.10    6.70
   4 -11  -2   -3.50    9.20
  11   4  -2    3.70    6.90
   4 -11   2   31.00   14.60
 -11  -4   2    2.10    4.80
  -4  11   2    2.60    9.50
   3 -11  -2  304.67   34.80
  -3  11  -2  387.26   42.10
  11   3  -2  291.47   19.50
  11   3  -2  331.27   23.80
  -3  11  -2  301.67   26.60
 -11  -3   2  344.47   20.10
   3 -11   2  326.87   38.10
  -3  11   2  357.66   38.70
  11   2  -2   -0.90    4.90
  -2  11  -2   19.70    9.90
   2 -11  -2  -13.80    6.70
  11   2  -2    2.00    6.20
  -2  11  -2    4.30   10.80
   2 -11   2    4.90    9.30
  11   2   2   -6.70    8.00
  -2  11   2    2.60   10.20
 -11  -2   2    5.50    5.20
   1 -11  -2 1020.70   56.89
  -1  11  -2  903.91   54.59
  11   1  -2 1005.20   40.30
  11   1  -2 1018.60   45.40
  -1  11  -2 1063.99   51.59
   1 -11   2  841.02   64.89
  -1  11   2 1033.70   57.49
 -11  -1   2  998.60   42.20
  11   1   2 1035.20   53.59
   0  11  -2   94.39   19.10
  11   0  -2   88.69   14.50
   0  11  -2   73.59   14.90
  11   0   2  135.79   21.60
   0 -11   2   62.89   16.50
   0  11   2   81.79   19.10
 -11   0   2   89.69   13.50
  11  -1  -2  991.50   46.60
 -11   1  -2 1024.50   36.90
   1  11  -2  984.10   55.09
   1  11  -2  931.41   49.10
  11  -1   2  977.10   52.69
  -1 -11   2  961.40   53.89
 -11   1   2 1039.60   44.90
   1  11   2  960.30   55.19
  11  -2  -2   40.40   11.80
   2  11  -2   30.10   13.30
 -11   2  -2   59.19    9.50
   2  11  -2   32.50   10.30
   2  11   2   40.00   14.70
 -11   2   2   52.89   12.00
  11  -2   2   45.90   14.20
  -2 -11   2   53.79   15.30
   3  11  -2 1387.96   67.49
 -11   3  -2 1343.97   52.39
   3  11  -2 1534.95   64.69
  11  -3  -2 1457.35   61.99
  -3 -11  -2 1345.57   90.19
   3  11   2 1368.26   59.99
  11  -3   2 1377.56   66.39
  -3 -11   2 1418.36   66.69
 -11   3   2 1299.27   62.79
 -11   3   2 1456.05   59.49
   3  11   2 1292.07   67.29
  -4 -11  -2  695.63   44.60
  11  -4  -2  581.94   37.70
   4  11  -2  629.14   41.90
 -11   4  -2  658.33   32.20
   4  11  -2  646.14   39.00
   4  11   2  645.24   36.30
   4  11   2  613.14   43.00
 -11   4   2  620.04   35.70
  11  -4   2  583.74   41.70
  -4 -11   2  611.24   40.40
 -11   5  -2  217.68   19.30
   5  11  -2  250.17   30.00
 -11   5  -2  227.88   31.70
   5  11  -2  223.38   26.50
  11  -5  -2  240.68   28.80
   5  11   2  223.58   29.90
 -11   5   2  245.88   25.80
  11  -5   2  183.58   26.50
   5  11   2  271.17   22.60
 -11   5   2  231.18   28.00
  -5 -11   2  222.48   27.20
 -11   6  -2  183.08   30.10
   6  11  -2  183.08   24.50
   6  11  -2  169.48   25.20
  11  -6  -2  204.98   27.40
  11  -6   2  227.38   31.80
  -6 -11   2  182.58   24.40
 -11   6   2  223.48   29.20
   6  11   2  162.68   25.60
 -11   6   2  183.38   22.70
   6  11   2  237.28   25.00
   7  11  -2  722.53   46.10
  11  -7  -2  860.51   51.29
   7  11  -2  855.71   46.50
 -11   7  -2  758.32   54.09
 -11   7   2  787.92   51.49
   7  11   2  832.32   50.69
 -11   7   2  809.42   45.50
  11  -7   2  824.92   52.69
   7  11   2  795.72   41.60
   8  11  -2    0.30    7.90
   8  11  -2   -1.50    8.30
  11  -8  -2  -28.60    7.30
  11  -8   2    8.80   11.90
   8  11   2   -6.20    8.30
   8  11   2   -3.00    6.10
 -11   8   2   -7.70    9.50
 -11   8   2   23.80   10.70
 -11   9  -2  848.42   61.79
  11  -9  -2  976.60   59.89
   9  11  -2 1040.10   53.89
   9  11  -2 1101.19   56.69
   9  11   2 1090.49   59.89
   9  11   2 1063.99   49.70
 -11   9   2 1016.00   55.09
  11  -9   2 1047.90   63.99
 -11   9   2  879.61   60.49
  11 -10  -2   13.00   11.80
  10  11  -2   28.00   12.00
  10  11  -2    8.00   10.50
  10  11   2    2.70    7.20
 -11  10   2    9.10   14.30
  11 -10   2   24.60   16.40
 -11  10   2   22.10   11.60
  10  11   2   15.70   14.60
  11  11  -2  343.87   34.20
  11 -11  -2  238.78   34.30
  11  11  -2  290.37   33.90
 -11  11   2  328.77   36.20
  11 -11   2  413.86   48.50
  11  11   2  342.57   39.60
  11  11   2  298.77   24.60
  11 -12  -2  306.17   40.70
  12  11  -2  356.36   31.70
  12  11  -2  327.67   29.40
  12  11   2  349.37   40.90
 -11  12   2  217.48   32.40
  12  11   2  297.37   24.40
  11 -12   2  216.08   42.30
  12  10  -2  911.31   51.49
  12  10  -2  971.50   50.29
  10 -12  -2  977.70   64.49
  12  10   2  936.11   44.30
  10 -12   2 1056.79   67.49
  12   9  -2   30.10   11.20
   9 -12  -2   29.30   19.40
  12   9  -2   -0.40    7.20
  12   9   2    4.10   10.10
  12   9   2   19.60    7.60
   9 -12   2   22.60   16.70
  12   8  -2   41.30   15.30
   8 -12  -2   56.29   21.30
  12   8  -2   27.30   10.50
   8 -12   2   32.40   17.20
  -8  12   2   11.20   14.60
  12   8   2   28.30    8.10
  12   8   2   48.60   15.20
  -7  12  -2   35.00   17.70
  -7  12  -2   57.09   16.00
  12   7  -2   32.90   11.20
   7 -12  -2   60.99   19.10
  12   7  -2   42.40   11.80
  -7  12   2   36.80   17.60
   7 -12   2   49.50   19.50
  12   7   2   51.99   15.80
  12   6  -2  756.52   37.20
  12   6  -2  732.43   38.20
   6 -12  -2  833.52   54.19
  -6  12  -2  700.23   44.40
  -6  12  -2  691.73   52.99
  12   6   2  722.33   43.60
  -6  12   2  805.52   55.29
   6 -12   2  753.02   53.09
   5 -12  -2  432.46   39.10
  12   5  -2  467.15   26.60
  12   5  -2  449.95   27.60
  -5  12  -2  480.45   42.80
  -5  12  -2  448.06   35.20
   5 -12   2  480.85   42.10
  -5  12   2  384.06   44.80
 -12  -5   2  422.66   23.40
   4 -12  -2   14.60   13.00
  -4  12  -2    2.30    9.70
  12   4  -2   35.20    8.90
  12   4  -2   32.80   11.30
  12   4  -2   29.90    9.40
 -12  -4   2   28.80    7.50
   4 -12   2   12.90   12.60
   3 -12  -2  371.26   41.50
  12   3  -2  369.16   26.60
  12   3  -2  450.25   23.60
  -3  12  -2  443.26   39.10
  -3  12  -2  390.96   31.60
  -3  12   2  360.06   39.70
   3 -12   2  452.55   39.40
  12   3   2  389.76   33.70
 -12  -3   2  399.76   22.40
   2 -12  -2  565.14   43.50
  12   2  -2  596.84   28.40
  -2  12  -2  579.44   44.80
  12   2  -2  632.24   34.60
  -2  12  -2  602.24   39.20
 -12  -2   2  583.54   29.20
  12   2   2  644.14   42.30
  -2  12   2  655.53   46.90
   2 -12   2  625.94   45.10
   1 -12  -2  193.98   30.40
  -1  12  -2  110.79   18.30
  -1  12  -2  137.49   26.50
  12   1  -2  133.09   18.10
 -12  -1   2  144.09   16.30
  12   1   2  108.49   19.90
   1 -12   2  128.69   24.50
  -1  12   2   95.29   21.70
  12   0  -2 1366.66   59.09
   0  12  -2 1351.46   70.59
   0 -12  -2 1504.25   72.59
   0  12  -2 1425.76   65.29
   0 -12   2 1388.76   70.49
  12   0   2 1372.66   66.99
   0  12   2 1362.06   71.29
 -12   0   2 1364.36   55.09
  -1 -12  -2   10.20   11.20
   1  12  -2   11.10    8.60
  12  -1  -2   10.30    8.70
   1  12  -2    2.60    9.90
  -1 -12   2    6.60   10.30
   1  12   2   21.20   12.80
 -12   1   2   -0.30    6.20
  12  -1   2   12.40   11.40
   2  12  -2  382.96   30.40
  12  -2  -2  363.86   27.70
   2  12  -2  394.16   41.10
 -12   2  -2  317.27   19.30
  -2 -12  -2  402.56   41.60
  -2 -12   2  325.97   35.70
  12  -2   2  289.17   32.30
 -12   2   2  360.66   25.20
   2  12   2  354.46   38.70
  12  -3  -2    0.70    8.40
   3  12  -2    8.40    9.00
  -3 -12  -2   -2.10    8.90
   3  12  -2    3.40   10.30
 -12   3  -2   -1.40    5.20
   3  12   2    0.80    9.90
   3  12   2   -6.10    5.40
  -3 -12   2    3.80   10.10
 -12   3   2   -9.60    5.20
  12  -3   2   -1.00    9.00
  12  -4  -2  428.06   32.20
   4  12  -2  423.66   35.70
 -12   4  -2  375.46   24.30
  -4 -12  -2  405.06   35.20
   4  12  -2  426.76   32.40
 -12   4   2  397.86   28.60
   4  12   2  363.76   39.10
 -12   4   2  355.86   31.70
  -4 -12   2  371.16   38.50
   4  12   2  352.96   28.20
  12  -4   2  421.36   36.10
  12  -5  -2  466.25   35.50
   5  12  -2  426.76   36.20
   5  12  -2  473.45   35.10
 -12   5  -2  451.85   28.20
 -12   5  -2  391.16   42.60
 -12   5   2  439.46   36.10
  12  -5   2  426.26   37.40
   5  12   2  466.45   38.60
   5  12   2  487.55   32.10
 -12   5   2  466.05   31.90
  -5 -12   2  455.35   35.70
 -12   6  -2 1032.30   63.29
   6  12  -2  982.60   56.09
  12  -6  -2 1022.50   56.09
 -12   6  -2 1054.49   47.60
   6  12  -2  884.91   50.89
   6  12   2 1050.49   59.89
 -12   6   2  980.90   50.69
  12  -6   2 1002.30   59.09
   6  12   2  864.01   47.20
  -6 -12   2  998.40   54.99
 -12   6   2  878.91   55.59
   7  12  -2   32.80   14.10
  12  -7  -2    1.20   11.70
 -12   7  -2   24.00   16.60
 -12   7  -2    2.00    8.20
   7  12  -2    3.40    8.70
 -12   7   2   18.80   12.40
 -12   7   2   19.90   15.00
   7  12   2   12.70    9.40
   7  12   2   30.50   17.70
  12  -7   2   22.80   14.20
   8  12  -2  338.47   37.90
   8  12  -2  365.86   35.90
  12  -8  -2  283.17   34.90
 -12   8  -2  330.77   41.70
   8  12   2  340.07   39.30
   8  12   2  298.77   26.30
  12  -8   2  243.28   33.80
 -12   8   2  280.07   36.70
 -12   8   2  371.26   31.30
 -12   9  -2    5.70   15.90
   9  12  -2   11.00   11.90
  12  -9  -2  -11.00    8.80
   9  12  -2   -1.30    8.20
 -12   9   2   14.80   14.20
   9  12   2   -6.60    9.90
 -12   9   2   12.90   10.70
  12  -9   2    5.30   13.40
   9  12   2    8.50    8.90
  12 -10  -2  196.28   32.50
  10  12  -2  260.87   31.80
  10  12  -2  267.57   32.20
 -12  10   2  218.48   30.10
  12 -10   2  181.08   32.30
  10  12   2  278.97   24.40
 -12  10   2  176.18   32.90
  10  12   2  283.07   37.20
  11  12  -2   90.29   19.90
  12 -11  -2  119.69   27.10
  11  12  -2  109.69   22.20
 -12  11   2   53.39   16.70
  11  12   2   64.19   19.30
  12 -11   2  119.59   30.70
  11  12   2  109.59   19.30
  12  12  -2  366.66   37.20
  12  12  -2  320.17   36.40
  12 -12   2  315.97   42.80
 -12  12   2  285.27   40.40
  12  12   2  306.87   29.90
  13  12  -2   28.60   13.80
  12 -13  -2   31.90   19.70
  13  12  -2   28.10   14.80
  12 -13   2   15.70   20.80
  13  12   2   14.90   10.20
 -12  13   2   35.10   15.90
  11 -13  -2  302.77   42.40
  13  11  -2  357.06   30.60
  13  11  -2  320.77   34.90
  13  11   2  306.57   37.80
 -11  13   2  296.47   38.60
  13  11   2  349.47   25.20
  11 -13   2  304.87   43.60
  13  10  -2   43.10   14.80
  13  10  -2   34.60   12.70
  13  10   2   31.40    9.40
  13  10   2   57.79   18.20
  10 -13   2    0.10   14.30
  13   9  -2   36.40   13.10
  13   9  -2   31.40   12.30
   9 -13  -2   46.40   19.00
  13   9   2   29.10    8.40
   9 -13   2   17.30   25.80
  13   9   2   53.79   16.30
  13   8  -2  289.77   29.30
   8 -13  -2  229.98   34.00
  13   8  -2  262.47   26.80
   8 -13   2  261.57   38.20
  13   8   2  269.97   31.00
   7 -13  -2   24.60   15.60
  13   7  -2   30.10   10.30
  13   7  -2   33.40   16.20
  13   7   2   28.70   13.50
   7 -13   2   37.20   17.00
  -6  13  -2   -6.80    7.60
  13   6  -2   -5.80    5.90
   6 -13  -2  -20.50    8.40
  13   6  -2    2.10    7.00
   6 -13   2   19.60   15.40
  13   6   2    0.90    7.40
  -5  13  -2  747.83   56.29
  13   5  -2  757.02   38.50
  13   5  -2  800.72   42.90
  13   5  -2  742.73   35.20
   5 -13  -2  854.21   56.29
  -5  13  -2  747.63   47.20
   5 -13   2  791.92   55.69
  -5  13   2  700.03   53.39
 -13  -5   2  752.72   33.30
  13   4  -2  118.79   18.30
  13   4  -2  108.39   13.70
   4 -13  -2  117.29   26.10
  -4  13  -2   84.19   23.40
  13   4  -2  115.59   16.20
  -4  13  -2  116.49   21.60
 -13  -4   2  108.39   13.00
  -4  13   2  100.89   25.70
   4 -13   2   82.29   23.60
  13   4   2   74.49   18.90
  -3  13  -2  388.56   38.80
  13   3  -2  332.77   25.70
  13   3  -2  331.47   19.90
  -3  13  -2  393.56   45.10
   3 -13  -2  284.57   36.60
  13   3   2  253.07   31.60
   3 -13   2  255.87   35.70
 -13  -3   2  332.17   20.30
  -3  13   2  352.46   41.00
  -2  13  -2  680.43   44.00
  13   2  -2  715.43   38.50
  -2  13  -2  766.02   53.19
   2 -13  -2  699.03   49.99
  13   2   2  628.84   43.90
   2 -13   2  704.23   50.19
  -2  13   2  728.33   51.59
 -13  -2   2  699.13   32.50
  13   1  -2 1239.98   56.09
   1 -13  -2 1223.78   68.69
  -1  13  -2 1280.37   71.69
  -1  13  -2 1283.77   63.89
  13   1   2 1291.37   65.39
   1 -13   2 1211.28   68.69
 -13  -1   2 1316.27   51.49
  -1  13   2 1450.25   74.69
   0  13  -2   99.19   19.80
  13   0  -2   69.09   15.00
   0 -13  -2   97.89   23.00
   0  13   2   63.09   20.00
 -13   0   2   99.69   14.40
   0 -13   2   59.89   18.90
  13   0   2   52.59   17.30
   1  13  -2   47.20   16.10
  -1 -13  -2   61.69   18.30
  13  -1  -2   64.29   14.90
   1  13  -2   53.39   14.60
  13  -1   2   50.39   16.30
  -1 -13   2   43.10   15.80
 -13   1   2   62.49   12.40
   1  13   2   34.80   16.60
   2  13  -2  100.59   24.10
  13  -2  -2   97.49   17.70
  -2 -13  -2  117.59   23.10
 -13   2  -2  127.29   13.40
   2  13  -2   96.49   20.80
  13  -2   2   74.29   19.30
   2  13   2  120.19   25.30
  -2 -13   2   84.49   19.90
   2  13   2   70.29   15.00
 -13   2   2  128.89   18.40
 -13   3  -2  752.72   34.60
   3  13  -2  782.42   50.99
   3  13  -2  757.12   59.09
  -3 -13  -2  805.92   51.59
  13  -3  -2  646.74   41.30
  13  -3   2  767.42   70.69
  -3 -13   2  719.43   48.40
 -13   3   2  712.33   39.30
   3  13   2  702.73   42.40
   3  13   2  704.53   50.09
 -13   4  -2   99.19   14.60
  -4 -13  -2  104.39   22.60
  13  -4  -2  113.89   20.00
   4  13  -2   99.59   21.70
  13  -4   2  109.19   22.90
  -4 -13   2   95.59   21.20
   4  13   2   94.19   17.00
 -13   4   2  100.69   17.80
   4  13   2   82.39   22.50
 -13   5  -2  694.93   36.50
   5  13  -2  647.14   46.80
  13  -5  -2  668.73   44.00
  -5 -13   2  673.03   46.20
 -13   5   2  588.74   38.50
   5  13   2  766.22   51.39
   5  13   2  712.63   41.70
 -13   5   2  633.14   45.70
  13  -5   2  686.73   48.40
 -13   6  -2   16.90   17.10
  13  -6  -2   13.90   14.60
 -13   6  -2   12.40    8.80
   6  13  -2   16.80   12.70
   6  13   2   30.50   14.10
 -13   6   2    3.80    8.20
 -13   6   2   15.90   12.80
  13  -6   2   23.50   15.40
   6  13   2   25.70   11.10
  -6 -13   2    8.70   10.90
   7  13  -2  134.69   32.60
  13  -7  -2  134.19   25.50
 -13   7  -2  157.38   21.30
 -13   7  -2  121.29   26.60
   7  13  -2  145.59   26.50
   7  13   2  160.58   27.50
 -13   7   2   93.99   22.40
 -13   7   2   84.99   18.00
  13  -7   2  117.39   25.40
   7  13   2  180.88   24.10
  13  -8  -2    0.40   10.30
   8  13  -2   12.00   12.10
 -13   8  -2   -7.30   11.80
 -13   8  -2   -4.70    7.50
   8  13  -2   29.90   15.10
 -13   8   2    8.60    9.80
  13  -8   2   -3.20   10.70
   8  13   2   -6.10    9.70
 -13   8   2    1.50   21.70
   8  13   2    9.10    8.80
 -13   9  -2  824.02   48.20
   9  13  -2  823.82   51.99
  13  -9  -2  802.12   55.39
 -13   9   2  846.82   51.49
 -13   9   2  854.01   60.19
   9  13   2  851.01   57.59
  13  -9   2  872.61   60.79
   9  13   2  838.02   47.00
  13 -10  -2    2.20   13.70
 -13  10  -2   11.60   10.80
  10  13  -2   -0.20    9.70
  10  13  -2  -12.20    9.40
  13 -10   2   11.40   15.50
 -13  10   2   33.50   15.50
  10  13   2   18.40   10.90
  13 -11  -2   85.69   24.20
  11  13  -2   87.39   21.50
  11  13  -2   68.59   18.90
  13 -11   2   58.79   22.10
 -13  11   2   53.99   17.80
  11  13   2   53.49   15.00
  12  13  -2   34.60   16.70
  13 -12  -2   18.20   16.70
  12  13  -2   22.70   13.90
  13 -12   2   13.20   17.10
 -13  12   2  -12.70    8.80
  12  13   2   13.30   10.90
  13 -13  -2  117.49   33.50
  13  13  -2  228.98   33.10
  13  13  -2  159.58   25.90
  13  13   2  197.18   37.00
 -13  13   2  132.19   27.70
  14  12  -2  147.39   25.00
  14  11  -2  105.59   20.20
  11 -14  -2   73.99   25.30
  14  11  -2   82.99   19.30
  14  11   2   61.49   12.30
 -11  14   2   86.69   22.50
  14  10  -2    3.40    9.40
  10 -14  -2   22.20   17.60
  14  10  -2    9.70   10.10
  10 -14   2   11.70   18.20
  14  10   2   13.30   12.90
  14   9  -2    9.50    9.00
   9 -14  -2   24.10   16.90
  14   9  -2   20.40   10.40
  14   9   2    3.50   10.60
   9 -14   2   18.10   16.50
  14   8  -2   13.40    9.20
  14   8  -2   10.40    8.30
   8 -14  -2   -9.20   12.00
   8 -14   2    8.60   15.10
  14   8   2   17.50   11.60
  14   7  -2  100.89   17.20
   7 -14  -2  118.29   27.50
  14   7  -2  149.39   17.90
  14   7   2  116.79   21.70
   6 -14  -2  272.87   38.50
  14   6  -2  419.56   31.30
  14   6  -2  339.07   22.60
  14   6   2  384.06   32.60
   6 -14   2  352.36   44.60
  14   5  -2    7.80    9.10
   5 -14  -2   -6.10   11.70
  14   5  -2    3.10    6.40
  14   5  -2   -1.80    5.40
  14   5   2   11.40   12.00
 -14  -5   2   -5.10    3.90
   5 -14   2    3.80   11.80
  14   4  -2  753.22   41.90
  14   4  -2  780.72   39.70
   4 -14  -2  755.02   55.09
  14   4  -2  790.12   34.00
  14   4   2  714.83   49.20
 -14  -4   2  805.82   33.60
   4 -14   2  856.11   58.39
   3 -14  -2   43.10   16.70
  14   3  -2   69.59   15.30
 -14  -3   2   60.79    9.70
  14   3   2   89.99   21.30
   3 -14   2   91.49   24.20
  14   2  -2  341.17   26.30
   2 -14  -2  315.87   39.80
  -2  14  -2  370.56   48.80
   2 -14   2  294.47   37.60
  14   2   2  297.27   34.20
 -14  -2   2  312.77   19.90
  14   1  -2  178.08   22.00
  -1  14  -2  170.28   30.10
   1 -14  -2  218.38   34.20
  -1  14  -2  153.98   28.40
 -14  -1   2  179.18   16.00
  14   1   2  198.48   29.30
   1 -14   2  167.48   29.70
  -1  14   2  150.18   31.70
   0  14  -2   15.40   14.00
  14   0  -2   -9.50    7.30
   0  14  -2   10.50   10.60
   0 -14  -2   16.10   12.40
   0  14   2    6.90   13.30
   0 -14   2    3.80   11.10
  14   0   2   -1.70   10.10
 -14   0   2    7.00    6.30
   1  14  -2    8.90   10.10
  14  -1  -2   23.10   11.30
   1  14  -2   17.30   14.20
  -1 -14  -2   25.40   15.10
   1  14   2   23.40   15.90
   1  14   2   -2.90    6.80
  -1 -14   2   20.30   14.70
 -14   1   2    9.60    7.10
  14  -1   2   29.30   16.50
  14  -2  -2  144.89   21.50
 -14   2  -2   91.79    9.90
  -2 -14  -2   68.39   19.70
   2  14  -2  136.89   27.80
 -14   2  -2  104.69   12.00
   2  14  -2  120.29   20.20
   2  14   2   93.89   23.20
 -14   2   2  116.19   17.60
   2  14   2  102.49   19.60
  14  -2   2   75.39   19.70
  -2 -14   2  106.39   22.70
   3  14  -2   17.60   11.40
  14  -3  -2    7.40   10.30
  -3 -14  -2   12.60   11.70
   3  14  -2   54.49   19.70
 -14   3  -2   17.60    7.40
 -14   3   2   32.10   10.60
   3  14   2   26.30   15.50
   3  14   2   20.90   11.20
  14  -3   2   26.30   15.00
  -3 -14   2    6.80   11.80
 -14   4  -2  213.98   21.50
  -4 -14  -2  198.48   31.50
   4  14  -2  204.98   27.50
   4  14  -2  212.78   31.40
  14  -4  -2  234.88   29.00
  -4 -14   2  269.17   34.70
   4  14   2  199.18   26.10
  14  -4   2  189.68   29.10
 -14   4   2  220.58   25.40
   4  14   2  202.28   32.00
   5  14  -2   45.50   17.70
   5  14  -2   37.60   14.40
 -14   5  -2   34.30   10.20
 -14   5   2   77.69   17.30
  14  -5   2   47.20   17.50
  -5 -14   2   40.60   17.00
   5  14   2   33.30   21.10
   5  14   2   45.00   13.40
   6  14  -2  510.25   39.50
  14  -6  -2  471.45   39.60
   6  14  -2  507.55   43.20
 -14   6  -2  487.85   32.00
  -6 -14   2  474.75   40.10
   6  14   2  472.55   35.40
  14  -6   2  451.65   41.60
 -14   6   2  515.65   42.90
 -14   7  -2   51.69   21.50
 -14   7  -2   44.70   13.30
  14  -7  -2   50.49   16.60
   7  14  -2   33.50   14.10
   7  14  -2   34.30   16.10
   7  14   2   39.70   13.80
 -14   7   2   24.80   15.60
  14  -7   2   23.60   15.10
 -14   7   2    9.60   10.00
 -14   8  -2  315.47   31.80
   8  14  -2  345.57   41.10
   8  14  -2  395.36   41.40
  14  -8  -2  318.07   39.10
  14  -8   2  389.56   45.90
   8  14   2  341.97   35.40
 -14   8   2  279.77   31.80
 -14   8   2  339.07   43.60
  14  -9  -2    8.90   14.10
   9  14  -2   25.20   15.70
 -14   9  -2   25.50   17.90
   9  14  -2   22.00   12.50
 -14   9  -2   40.90   14.50
 -14   9   2   20.90   13.40
  14  -9   2   12.10   15.30
   9  14   2   30.30   15.40
 -14  10  -2  575.44   40.80
 -14  10  -2  440.56   36.20
  10  14  -2  542.65   45.20
  10  14  -2  605.84   44.10
  14 -10  -2  531.65   47.80
 -14  10   2  523.85   42.50
  14 -11  -2  -11.80   14.30
  11  14  -2    8.90   13.40
 -14  11  -2   -5.30    8.80
  11  14  -2    0.70   13.30
  14 -11   2  -14.00   12.90
 -14  11   2   12.40   14.90
  11  14   2    6.30   11.00
 -14  12  -2  145.39   28.30
  14 -12  -2  227.08   39.10
  12  14  -2  227.28   32.30
 -14  12   2  185.68   30.60
  12  14   2  266.07   30.30
 -14  13  -2   40.00   17.70
  15  11  -2   46.80   22.90
  15  10  -2    2.10    9.90
  15  10  -2    3.60    8.90
   9 -15  -2  542.05   58.99
  15   9  -2  530.65   36.90
  15   9   2  525.05   42.30
  15   8  -2   -4.80    7.40
  15   8  -2   13.10   10.70
  15   8  -2    7.10    8.10
   8 -15  -2    6.00   15.30
   8 -15   2   23.20   19.30
  15   8   2   -2.00    9.30
  15   7  -2  232.68   25.90
  15   7  -2  237.68   28.10
   7 -15  -2  288.57   44.40
  15   7  -2  235.88   19.20
  15   7   2  287.47   34.00
   7 -15   2  312.97   45.70
  15   6  -2   24.90   11.70
   6 -15  -2   17.50   15.30
  15   6  -2   16.30    9.40
  15   6  -2   20.30    7.60
   6 -15   2   -4.50   13.30
  15   6   2   12.50   11.10
  15   6   2    5.90   11.10
  15   5  -2  575.44   27.00
   5 -15  -2  515.55   57.89
  15   5  -2  563.44   36.30
  15   5   2  508.15   42.30
   5 -15   2  546.95   49.70
   4 -15  -2    8.00   17.50
  15   4  -2   -8.00    8.30
  15   4  -2    4.30    7.90
  15   4   2    6.50   11.50
 -15  -4   2   -4.90    4.00
   4 -15   2   -5.50   12.30
  15   3  -2  358.66   27.80
   3 -15  -2  341.07   44.50
   3 -15   2  337.17   43.10
  15   3   2  341.27   39.10
 -15  -3   2  296.17   18.30
   2 -15  -2   27.30   16.60
  15   2  -2    1.30    8.90
   2 -15   2   10.80   13.90
 -15  -2   2   11.40    5.80
  15   2   2   -0.50   11.50
  15   1  -2  129.59   19.40
   1 -15  -2  109.69   26.10
 -15  -1   2  132.29   15.20
  15   1   2   99.49   21.60
   1 -15   2  122.69   28.90
   0 -15  -2  170.18   32.40
  15   0  -2  127.59   20.40
 -15   0   2  124.39   16.40
  15   0   2  106.79   22.40
   0 -15   2  151.48   28.50
  15  -1  -2  111.09   19.90
  -1 -15  -2  110.49   24.60
 -15   1   2  145.59   18.00
  15  -1   2  105.59   22.20
  -1 -15   2  121.49   25.60
  15  -2  -2  104.39   20.30
  -2 -15  -2  184.78   31.10
 -15   2   2  126.39   18.10
  15  -2   2  112.69   22.50
  -2 -15   2  115.09   25.20
  -3 -15  -2  613.54   48.60
 -15   3  -2  572.44   27.00
  15  -3  -2  581.84   40.10
 -15   3  -2  617.54   30.20
  -3 -15   2  613.94   48.40
  15  -3   2  643.14   47.10
 -15   3   2  579.44   36.00
 -15   4  -2   -1.40    5.60
  15  -4  -2   11.70   12.10
  -4 -15  -2    9.80   12.60
 -15   4  -2   -1.50    5.90
 -15   4   2    6.00    8.60
  -4 -15   2   -8.60   11.00
  15  -4   2    6.00   11.40
 -15   5  -2  102.69   16.10
 -15   5  -2   63.39   16.20
  15  -5  -2   76.59   18.70
 -15   5   2   63.89   15.30
  -5 -15   2   81.99   20.60
  15  -5   2   59.99   19.00
  15  -6  -2   13.20   13.90
 -15   6  -2   16.70    9.40
 -15   6  -2    3.90    7.90
  15  -6   2    8.90   13.30
 -15   6   2   24.80   12.60
  -6 -15   2    9.30   11.70
 -15   7  -2  233.38   26.50
  15  -7  -2  221.98   31.80
 -15   7  -2  187.48   22.70
 -15   7   2  236.08   36.60
  15  -7   2  283.87   39.30
 -15   7   2  210.28   27.80
   7  15   2  185.08   29.50
  15  -8  -2    7.90   14.30
 -15   8  -2   12.90   10.90
 -15   8  -2   -0.10    9.60
 -15   8   2   15.80   15.30
 -15   8   2   19.80   12.50
   8  15   2   16.10   11.70
  15  -8   2   38.80   18.20
  15  -9  -2  202.38   33.90
 -15   9  -2  203.48   25.70
 -15   9  -2  145.29   23.60
 -15   9   2  157.28   26.80
  15  -9   2  196.48   34.30
   9  15   2  267.57   33.20
 -15  10  -2    2.70   10.70
 -15  10  -2   25.60   14.60
  10  15   2    5.90   10.90
 -15  10   2    9.80   11.70
  15 -10   2   -1.20   16.00
 -15  11  -2  145.39   25.70
  15 -11  -2  158.38   32.20
 -15  11   2  118.59   26.30
  11  15   2  221.68   29.70
 -15  12  -2   75.19   21.30
 -15  12   2   91.99   23.70
  16   9  -2   -2.70   10.10
  16   9  -2    0.10   10.70
  16   9   2    2.50   13.10
  16   8  -2  314.07   21.00
  16   8  -2  322.57   27.80
  16   8  -2  327.47   34.50
  16   8   2  232.88   33.00
  16   7  -2   52.09   14.50
  16   7  -2   56.09   10.20
  16   7  -2   50.69   15.80
  16   7   2   78.69   19.50
  16   7   2   36.30   16.60
  16   6  -2  185.28   24.50
   6 -16  -2   86.29   24.90
  16   6  -2  150.88   20.20
  16   6   2  174.78   30.50
   6 -16   2  173.28   33.80
  16   5  -2   -3.50    7.20
   5 -16  -2   10.50   15.30
  16   5  -2    4.40    9.00
  16   5   2    3.00   11.50
   5 -16   2  -16.50   10.90
  16   4  -2  177.98   20.90
   4 -16  -2  205.58   34.90
  16   4  -2  230.78   26.30
   4 -16   2  141.59   29.30
  16   4   2  197.08   31.00
   3 -16  -2    8.90   15.50
  16   3  -2   -5.00    7.80
  16   3   2    7.40   11.40
   3 -16   2   -2.30   12.90
   2 -16  -2  165.48   32.90
  16   2  -2  200.38   24.60
   2 -16   2  192.38   32.30
  16   2   2  183.48   28.50
 -16  -2   2  222.88   15.20
  16   1  -2   93.29   17.90
   1 -16  -2   14.70   15.60
  16   1   2   34.30   15.30
   1 -16   2   82.09   24.90
 -16  -1   2   66.19   11.00
   0 -16  -2  684.13   54.19
  16   0  -2  693.33   41.60
  16   0   2  615.34   46.50
 -16   0   2  668.73   33.30
  16  -1  -2   98.79   19.20
  -1 -16  -2  130.09   28.90
  16  -1   2   91.89   21.90
  -1 -16   2  116.19   26.50
 -16   1   2  165.88   19.20
  16  -2  -2  618.64   41.60
  -2 -16  -2  745.83   56.39
 -16   2   2  625.84   35.90
  16  -2   2  642.54   48.20
  -2 -16   2  682.53   52.99
  -3 -16  -2  232.28   36.30
  16  -3  -2  216.98   33.70
 -16   3   2  299.17   25.40
  -3 -16   2  287.37   41.20
  16  -3   2  240.98   34.50
 -16   4  -2  235.88   19.70
  -4 -16  -2  260.17   37.20
 -16   4  -2  220.18   17.10
  16  -4  -2  150.38   25.60
  16  -4   2  231.68   33.40
 -16   4   2  182.18   24.50
  -4 -16   2  248.78   37.30
  16  -5  -2   35.70   14.90
 -16   5  -2   52.79   15.80
 -16   5  -2   58.79   13.20
  -5 -16   2   76.29   23.10
  16  -5   2   16.20   15.20
 -16   5   2   46.50   22.90
  16  -6  -2   75.09   20.60
 -16   6  -2  105.89   16.60
 -16   6  -2   89.99   16.60
  16  -6   2  104.89   26.00
  -6 -16   2   75.19   22.40
 -16   6   2   78.99   17.80
  16  -7  -2   30.60   17.00
 -16   7  -2   26.20   11.30
 -16   7   2   40.90   15.00
  16  -7   2   52.59   20.50
 -16   8  -2   97.99   19.10
 -16   8  -2  114.19   19.30
  16  -8  -2   98.59   23.90
 -16   8   2   66.89   18.00
  16  -8   2   77.59   24.20
  16  -9  -2  -14.20   13.50
 -16   9  -2   -7.30   10.20
 -16   9  -2   12.10   12.40
 -16   9   2   13.30   12.60
  16  -9   2   -9.30   15.00
  16 -10  -2   77.39   25.00
 -16  10  -2   39.40   16.30
  16 -11  -2   34.20   33.40
 -16  11   2   28.10   14.90
 -16  12  -2   37.10   17.60
  17   9  -2   48.10   18.20
  17   9   2   69.19   22.80
  17   8  -2   -3.50    9.90
  17   8   2   18.80   17.10
  17   7  -2   99.19   19.90
  17   7   2  108.09   22.20
  17   7   2   77.49   22.40
  17   6  -2    5.10    8.60
  17   6  -2   13.90   11.70
  17   6   2   -1.10   11.40
  17   6   2   -1.60   12.50
  17   5  -2  115.79   18.40
  17   5  -2  142.99   21.80
  17   5   2  121.19   24.80
  17   5   2  119.89   22.40
  17   4  -2   43.40   12.90
  17   4  -2   27.10   11.90
  17   4   2    4.80   12.50
  17   3  -2  317.67   28.20
  17   3  -2  325.37   26.40
   3 -17   2  338.17   65.09
  17   3   2  295.77   37.20
   2 -17  -2   22.00   20.10
  17   2  -2   33.00   12.80
   2 -17   2   71.69   23.00
  17   2   2   19.60   14.40
   1 -17  -2  135.19   30.10
  17   1  -2  116.09   20.10
  17   1   2   77.09   21.20
   1 -17   2  119.79   29.70
  17   0  -2   -5.60    8.50
   0 -17  -2   31.90   18.90
  17   0   2    7.10   12.50
   0 -17   2   10.80   14.90
 -17   0   2   -1.40    3.90
  -1 -17  -2  126.29   29.90
  17  -1  -2   53.39   15.40
 -17   1   2   55.89   11.50
  17  -1   2   62.79   19.10
  -1 -17   2   60.69   21.40
  -2 -17  -2   25.50   16.50
  17  -2  -2   15.60   16.40
  17  -2   2   37.30   17.70
  -2 -17   2   47.00   19.50
 -17   2   2   41.90   11.20
  17  -3  -2  184.18   27.20
  -3 -17  -2  265.77   42.70
  17  -3   2  199.58   32.30
  -3 -17   2  230.48   35.80
 -17   3   2  225.18   25.20
  -4 -17  -2   -2.10   13.10
  17  -4  -2   12.10   12.60
 -17   4  -2    1.40    4.40
 -17   4   2   24.60   10.60
  17  -4   2   19.40   16.00
  -4 -17   2   25.20   16.60
  17  -5  -2  100.59   23.00
  -5 -17   2  133.49   29.50
  17  -5   2  103.29   25.00
 -17   5   2   73.79   17.30
  17  -6  -2   18.10   15.60
 -17   6  -2    0.40    5.60
 -17   6  -2   -4.30    6.10
  -6 -17   2    3.90   12.90
 -17   6   2   19.90   12.10
  17  -6   2   23.00   19.00
 -17   7  -2   91.99   22.30
  17  -7  -2  120.19   27.10
 -17   7   2  105.69   20.90
  17  -7   2  112.59   27.10
 -17   8  -2   82.59   18.50
 -17   8  -2   73.89   21.40
  17  -8  -2   45.20   20.10
 -17   8   2   76.59   19.80
  17  -8   2   44.30   22.30
  17  -9  -2   58.69   22.20
 -17   9  -2  104.19   21.00
 -17   9   2   85.39   21.40
 -17  10  -2   14.30   12.60
  17 -10  -2   20.40   17.90
 -17  10   2   -1.30   11.20
 -17  11  -2  257.47   34.50
 -17  11   2  164.68   34.70
  18   9   2   26.00   18.40
  18   8   2  124.99   28.00
  18   7   2   -3.60   15.20
  18   6  -2  337.87   30.60
  18   6   2  412.16   45.60
  18   6   2  278.27   46.80
  18   5  -2   -1.40    9.60
  18   5   2   15.00   13.20
  18   5   2    8.50   14.20
  18   4  -2  270.17   29.10
  18   4   2  249.08   35.50
  18   3  -2    4.80   10.50
  18   3  -2    1.40   10.80
  18   3   2   -1.40   12.40
  18   2  -2   87.79   18.30
  18   2   2   61.49   19.80
  18   1  -2   13.40   11.60
  18   1   2   16.40   16.00
  18   0  -2   18.20   12.90
  18   0   2   15.40   14.90
  18  -1   2   37.40   17.40
  18  -2  -2   36.20   15.60
  18  -2   2   38.80   18.80
  18  -3  -2   11.80   13.70
  18  -3   2    4.90   15.50
 -18   3   2    2.90    6.50
  18  -4  -2  101.29   22.60
  18  -4   2  171.88   31.70
  18  -5  -2   31.70   17.00
 -18   5   2   62.19   15.80
 -18   6  -2    2.90    6.10
  18  -6  -2   38.10   19.50
 -18   6   2   15.80   12.20
  18  -6   2    8.70   16.10
  18  -7  -2   25.60   17.70
  18  -7   2   15.70   18.40
 -18   7   2    8.50   10.60
  18  -8  -2  102.89   27.10
 -18   8   2   98.19   21.30
  18  -9  -2   49.00   22.10
 -18   9  -2    3.40    9.60
 -18  10   2  129.39   26.50
  19   7   2  191.98   35.90
  19   6   2    1.60   14.40
  19   5   2   36.20   18.90
  19   4   2    2.40   15.20
  19   3   2  209.08   33.00
  19   2  -2   46.30   15.70
  19   2   2   45.60   20.10
  19   1  -2   69.49   17.10
  19   1   2  100.69   25.00
  19   0   2   61.59   22.10
  19  -1  -2  220.68   29.10
  19  -1   2  222.98   34.00
  19  -2  -2   14.90   14.60
  19  -2   2   28.40   18.10
  19  -3  -2  153.18   26.70
  19  -3   2  138.79   32.30
  19  -4  -2    5.60   15.20
  19  -4   2    3.10   15.80
  19  -5  -2   52.49   19.30
  19  -5   2   54.49   21.50
  19  -6  -2   61.49   22.20
  19  -6   2   53.69   23.80
  19  -7  -2   69.19   23.80
  19  -8  -2   80.79   27.10
  20   3   2  -14.60   14.00
  20   2   2  167.18   30.40
  20   1   2   70.39   22.90
  20   0   2   15.30   18.10
  20  -2   2   84.49   25.80
  20  -3   2   22.60   19.40
  20  -4   2   17.80   18.80
   0   0  -3   -2.50    2.80
   0   0   3   -3.60    2.70
   0   1  -3 1145.69   40.20
   0  -1  -3 1218.98   42.10
  -1   0  -3 1161.58   38.80
   0   1  -3 1139.89   40.20
   1   0  -3 1145.59   40.60
   0   1   3 1195.58   40.00
   0  -1   3 1191.18   40.30
  -1   0   3 1082.09   40.30
   0  -1   3 1228.08   40.50
   1   0   3 1141.99   38.60
   1   1  -3  396.46   16.00
  -1   1  -3  368.06   19.60
   1  -1  -3  398.96   18.10
   1   1  -3  417.86   18.90
  -1  -1  -3  344.07   15.80
  -1   1   3  390.26   18.40
   1  -1   3  363.16   19.50
  -1  -1   3  381.36   18.30
   1   1   3  389.96   16.60
  -1  -1   3  422.26   15.90
  -1   1   3  397.56   16.40
   1  -1   3  375.36   16.80
   1  -2  -3 3279.17  100.29
   1  -2  -3 3259.77  100.19
   2   1  -3 3194.28  101.09
  -1   2  -3 3319.87  103.09
  -1   2  -3 3295.67   99.99
  -2  -1  -3 3291.57   96.19
  -2  -1   3 3095.09  100.79
  -2  -1   3 3252.17   93.89
  -1   2   3 3217.78   99.99
   1  -2   3 3185.68  102.39
  -1   2   3 3166.78  100.39
   2   1   3 3307.17   96.59
   1  -2   3 3112.59   98.99
   1   2  -3 4160.58  124.19
   2  -1  -3 4123.89  122.69
   2  -1  -3 4086.09  126.19
  -2   1  -3 4084.09  123.39
  -2   1  -3 4056.69  129.79
   1   2  -3 4191.88  127.09
   2  -1   3 4138.49  123.09
  -1  -2   3 4320.37  124.29
   2  -1   3 4046.70  129.39
  -1  -2   3 4056.89  126.29
  -2   1   3 4081.59  122.79
  -2   1   3 4113.59  126.79
   1   2   3 4275.67  124.29
  -2   2  -3 8759.42  257.77
   2  -2  -3 8461.55  253.27
   2   2  -3 8736.93  254.47
   2  -2  -3 8434.36  251.97
  -2   2  -3 8703.13  251.87
   2  -2   3 8489.25  250.87
  -2   2   3 8565.14  253.97
  -2   2   3 8487.45  252.37
   2  -2   3 8634.94  257.17
   3   2  -3   15.20    5.90
  -2   3  -3   28.10    6.10
   2  -3  -3    7.10    5.80
  -2   3  -3    5.70    6.80
   3   2  -3   10.70    3.20
  -2   3   3   11.50    5.90
  -2   3   3   14.10    5.60
   2  -3   3   19.20    8.40
   3   2   3   18.70    3.90
  -3  -2   3   20.10    3.30
  -3  -2   3    7.30    5.00
   1  -3  -3 2445.86   78.89
  -1   3  -3 2271.07   79.99
  -3  -1  -3 2468.45   70.99
  -1   3  -3 2380.56   77.49
   3   1  -3 2545.15   78.69
   3   1   3 2412.16   71.39
   1  -3   3 2345.67   76.69
   1  -3   3 2281.27   79.89
  -1   3   3 2446.56   78.09
  -3  -1   3 2366.16   77.99
  -1   3   3 2312.97   78.59
   3   0  -3   33.60    3.30
  -3   0  -3   59.49    5.50
   0  -3  -3   45.30    8.20
   0   3  -3   43.10    8.30
   0   3  -3   35.00    6.90
   3   0  -3   38.10    7.60
  -3   0   3   42.00    3.80
  -3   0   3   29.10    6.80
   0  -3   3   56.49    8.70
   3   0   3   40.00    4.40
   0  -3   3   49.30    9.10
   0   3   3   51.99    8.70
   3  -1  -3 9017.80  259.87
   1   3  -3 8588.94  260.27
  -3   1  -3 8802.92  255.27
   3  -1  -3 8785.82  255.17
   3  -1   3 8951.80  264.67
  -1  -3   3 8867.21  259.87
   1   3   3 8477.85  261.47
  -3   1   3 8720.63  260.27
   3  -1   3 8855.91  254.47
  -3   2  -3 1816.82   64.69
   2   3  -3 1568.44   59.29
   3  -2  -3 1580.54   58.39
   3  -2  -3 1677.93   57.29
   2   3  -3 1747.93   57.19
  -3   2  -3 1737.33   56.29
  -2  -3   3 1847.52   57.09
  -3   2   3 1704.83   57.69
  -3   2   3 1706.73   59.89
   2   3   3 1866.01   62.29
  -2  -3   3 1731.93   59.49
   3  -2   3 1801.72   63.99
  -3   3  -3  610.04   31.90
  -3   3  -3  611.34   25.80
   3   3  -3  533.85   27.10
   3  -3  -3  638.34   27.80
   3   3  -3  640.14   24.30
  -3   3   3  609.44   27.80
  -3  -3   3  627.94   23.70
  -3  -3   3  624.14   27.60
   3  -3   3  562.64   30.60
  -3   4  -3  425.76   27.20
   4   3  -3  493.75   24.10
  -3   4  -3  460.95   22.60
   4   3  -3  457.05   18.90
  -4  -3   3  397.66   22.10
   3  -4   3  472.55   28.00
  -3   4   3  450.25   24.90
   2  -4  -3 1367.86   56.29
   4   2  -3 1360.66   42.60
   4   2  -3 1256.47   49.60
  -2   4  -3 1381.26   54.79
  -2   4  -3 1414.86   50.09
   2  -4   3 1405.46   54.59
  -2   4   3 1422.36   52.99
   4   2   3 1364.06   42.30
  -4  -2   3 1422.56   50.29
  -1   4  -3 1637.84   57.19
   4   1  -3 1544.05   56.49
  -1   4  -3 1633.84   60.59
   1  -4  -3 1542.45   58.89
   1  -4   3 1562.04   59.79
  -4  -1   3 1749.03   57.49
  -1   4   3 1665.53   59.59
   0   4  -3 1775.52   65.09
   0   4  -3 1888.31   64.09
   4   0  -3 1818.82   55.89
  -4   0  -3 1866.41   55.69
   0  -4  -3 1804.72   69.59
   4   0  -3 1842.22   62.89
  -4   0   3 1923.01   56.59
  -4   0   3 1760.72   63.09
   0   4   3 1834.72   65.89
   0  -4   3 1904.51   65.39
   4  -1  -3 2241.28   82.79
  -4   1  -3 2636.94   78.89
   1   4  -3 2623.74   85.39
   4  -1  -3 2543.85   79.89
  -1  -4  -3 2525.55   92.29
   1   4  -3 2568.74   85.69
  -1  -4   3 2737.63   85.89
  -4   1   3 2662.63   80.59
   1   4   3 2693.33   87.99
   4  -1   3 2675.03   90.99
  -4   1   3 2567.34   85.09
  -4   2  -3  207.58   20.70
  -4   2  -3  173.18   10.90
   2   4  -3  147.29   12.70
   2   4  -3  162.08   13.90
   4  -2  -3  200.28   13.00
   4  -2  -3  174.28   13.10
   4  -2   3  151.08   17.40
  -4   2   3  149.99   13.40
  -2  -4   3  167.48   13.00
  -4   2   3  157.68   12.20
   2   4   3  181.38   15.70
  -2  -4   3  134.39   14.60
   4  -3  -3 1274.77   49.00
   3   4  -3 1307.47   50.29
  -4   3  -3 1387.76   55.69
   3   4  -3 1386.16   47.80
  -4   3  -3 1326.07   46.60
  -3  -4   3 1378.86   47.20
   4  -3   3 1418.56   55.69
  -4   3   3 1265.27   49.80
   3   4   3 1255.17   51.59
  -4   3   3 1256.17   49.10
  -3  -4   3 1368.36   49.50
  -4   4  -3  139.39   11.90
   4   4  -3  115.59   11.60
   4   4  -3  107.29   13.10
  -4   4  -3  111.99   16.50
   4  -4  -3  110.09   13.80
  -4   4   3   97.89   13.10
  -4   4   3  147.39   16.50
  -4  -4   3  107.59    9.90
  -4  -4   3  139.99   14.10
   4  -4   3  104.09   15.70
  -4   5  -3  221.18   24.50
   5   4  -3  187.08   12.90
   4  -5  -3  206.88   21.50
   5   4  -3  211.68   16.50
  -4   5  -3  203.88   15.70
   4  -5   3  222.68   24.30
  -4   5   3  226.78   22.70
  -5  -4   3  202.48   15.60
  -3   5  -3  577.94   28.40
   3  -5  -3  569.94   31.00
   5   3  -3  604.04   25.40
   5   3  -3  613.74   29.10
  -3   5  -3  667.13   35.40
   3  -5   3  597.14   33.20
   5   3   3  605.64   21.00
  -3   5   3  598.14   31.90
  -2   5  -3  417.76   26.60
   2  -5  -3  414.96   25.00
   5   2  -3  397.06   15.80
   5   2  -3  434.36   22.60
  -2   5  -3  419.36   22.90
   2  -5   3  387.66   25.60
  -2   5   3  434.16   25.70
  -5  -2   3  459.65   22.80
   1  -5  -3  121.39   15.30
   5   1  -3  105.69   12.30
  -1   5  -3  145.39   17.30
  -1   5  -3  111.89   13.20
   5   1  -3   88.09    6.40
  -1   5   3   99.29   13.70
   1  -5   3   89.59   13.00
  -5  -1   3  133.59   13.90
   5   0  -3 1011.50   33.60
   0   5  -3 1021.50   43.20
   0  -5  -3  999.40   43.00
   5   0  -3  994.70   38.90
   0   5  -3  962.80   40.30
   5   0   3  990.50   44.90
  -5   0   3  938.51   39.30
   0   5   3 1050.69   43.80
   0  -5   3 1012.60   42.80
   1   5  -3  313.37   20.00
  -5   1  -3  283.37   12.80
   1   5  -3  294.47   19.00
   5  -1  -3  292.47   17.40
   5  -1  -3  290.87   15.10
  -1  -5  -3  284.17   20.30
  -1  -5   3  277.77   18.10
   5  -1   3  257.47   21.30
   1   5   3  267.17   20.10
  -5   1   3  291.97   16.80
  -5   1   3  298.17   18.50
   2   5  -3  939.91   39.20
   5  -2  -3  923.81   37.80
  -5   2  -3  894.41   33.40
  -5   2  -3  947.31   44.80
   2   5  -3  977.90   40.30
   5  -2  -3  864.81   36.20
  -2  -5  -3  966.70   42.40
   2   5   3  959.40   42.10
  -2  -5   3 1015.50   39.80
  -5   2   3  920.41   38.80
  -2  -5   3  957.90   38.90
  -5   2   3  999.50   37.70
   5  -2   3  894.91   43.20
  -5   3  -3  856.81   42.60
   5  -3  -3  871.31   36.50
  -5   3  -3  769.32   32.30
   3   5  -3  895.01   36.60
   3   5  -3  846.92   37.40
  -3  -5   3  897.61   36.00
   3   5   3  892.51   40.00
  -5   3   3  826.22   36.80
  -5   3   3  802.22   36.20
   5  -3   3  931.21   42.80
  -3  -5   3  831.32   36.00
   4   5  -3 1639.44   61.09
  -5   4  -3 1590.24   57.09
  -5   4  -3 1701.83   68.29
   5  -4  -3 1620.14   61.59
   4   5  -3 1468.15   57.09
   5  -4   3 1528.65   65.79
  -5   4   3 1632.64   61.89
  -4  -5   3 1617.54   57.49
  -4  -5   3 1772.82   60.09
   4   5   3 1605.44   63.29
  -5   4   3 1686.63   61.49
   5   5  -3  466.65   25.80
  -5   5  -3  389.56   22.50
   5  -5  -3  448.06   27.10
   5   5  -3  386.86   21.40
  -5   5  -3  426.06   30.40
  -5   5   3  395.16   25.00
   5  -5   3  415.96   29.60
  -5   5   3  407.66   26.70
  -5  -5   3  425.46   23.40
  -5  -5   3  421.46   21.70
   5   5   3  430.46   27.00
  -5   6  -3  215.98   25.30
   6   5  -3  215.68   15.10
   6   5  -3  187.78   16.70
  -5   6  -3  197.18   16.70
   5  -6  -3  203.68   22.20
  -6  -5   3  213.88   16.20
   5  -6   3  215.28   24.30
   6   5   3  212.28   19.40
   6   5   3  174.68   11.70
  -5   6   3  234.48   25.10
   4  -6  -3   16.10    8.20
   6   4  -3   -0.40    4.80
  -4   6  -3   -7.30    6.20
   6   4  -3   -1.20    3.40
  -4   6  -3   12.40    6.00
  -4   6   3    2.30    6.70
  -6  -4   3    1.50    4.60
   6   4   3    0.60    2.80
   4  -6   3   -0.50    7.60
  -3   6  -3  628.04   36.30
  -3   6  -3  649.64   31.30
   6   3  -3  621.74   24.30
   3  -6  -3  590.04   33.60
   6   3  -3  558.84   29.20
  -6  -3   3  637.64   29.30
   3  -6   3  685.83   37.00
  -3   6   3  587.74   33.80
  -2   6  -3  152.18   19.30
   6   2  -3  184.48   14.80
   6   2  -3  167.48    9.60
   2  -6  -3  187.38   20.40
  -2   6  -3  193.78   16.10
   2  -6   3  150.08   18.40
  -6  -2   3  183.68   19.10
  -2   6   3  160.68   19.00
   6   1  -3   44.90    8.60
   6   1  -3   57.79    6.80
  -1   6  -3   50.79   11.90
   1  -6  -3   60.79   12.50
  -1   6  -3   53.29    9.30
  -6  -1   3   50.59    9.50
  -1   6   3   41.00   10.60
   1  -6   3   41.60   10.70
   0   6  -3   -7.90    5.20
   0  -6  -3    6.90    7.50
   0   6  -3   -5.90    4.00
   6   0  -3    5.00    3.70
   6   0  -3    1.90    4.70
   6   0   3    5.90    8.30
  -6   0   3    0.60    4.50
   0  -6   3   -1.30    6.00
   0   6   3    4.50    6.60
   6  -1  -3    0.90    4.00
   1   6  -3   -2.10    5.00
  -1  -6  -3   -7.40    5.80
   1   6  -3    5.80    6.80
  -6   1  -3   -4.40    2.30
   6  -1  -3    5.00    4.80
  -1  -6   3   -3.10    5.70
   6  -1   3    1.20    7.10
   1   6   3   -5.60    5.40
  -6   1   3   -2.10    3.80
  -6   1   3   -4.40    4.30
   2   6  -3  196.78   19.70
  -2  -6  -3  226.48   23.00
   6  -2  -3  210.48   15.10
   2   6  -3  182.18   16.60
  -6   2  -3  197.88   11.80
  -6   2  -3  191.38   23.70
   2   6   3  228.68   23.30
  -2  -6   3  192.58   16.90
  -6   2   3  204.08   16.30
   6  -2   3  185.18   20.80
  -6   2   3  188.58   15.10
  -2  -6   3  208.18   16.50
  -6   3  -3   21.70    6.00
  -6   3  -3   24.80   10.10
   3   6  -3    9.80    6.60
   3   6  -3    4.00    5.60
   6  -3   3    4.40    8.00
   3   6   3    7.60    7.50
  -3  -6   3   18.10    7.20
  -6   3   3   12.80    7.10
  -3  -6   3   14.10    7.30
  -6   3   3    7.80    6.60
   6  -4  -3  334.97   22.70
   4   6  -3  349.37   22.00
  -6   4  -3  343.27   27.40
   4   6  -3  307.17   21.80
   4   6   3  329.27   24.10
   6  -4   3  368.46   27.40
  -4  -6   3  359.66   21.60
  -4  -6   3  342.17   21.20
  -6   4   3  294.57   21.60
  -6   4   3  323.77   23.00
   5   6  -3 2029.60   72.19
   5   6  -3 1991.20   74.49
  -6   5  -3 1896.81   81.79
   6  -5  -3 2017.20   76.69
  -6   5   3 2047.70   77.59
   5   6   3 1938.51   77.29
   6  -5   3 2022.20   81.69
  -5  -6   3 2024.80   72.39
  -6   5   3 2128.89   75.89
  -5  -6   3 2075.39   71.69
   6  -6  -3   10.40    8.70
  -6   6  -3   62.39   15.90
   6   6  -3   14.90    7.20
   6   6  -3   23.20    7.20
  -6   6   3   17.60    8.20
  -6   6   3   12.00    8.20
   6  -6   3   11.50    9.50
   6   6   3   23.40    5.90
  -6  -6   3   20.90    7.70
   6   6   3    8.60    7.20
   6  -7  -3  201.38   25.30
   7   6  -3  172.08   15.30
  -6   7  -3  241.58   30.20
   7   6  -3  163.28   18.40
  -6   7   3  215.88   30.70
   7   6   3  195.38   27.10
  -7  -6   3  190.58   18.70
   7   6   3  158.78   12.20
   6  -7   3  221.68   27.90
  -5   7  -3    9.90    9.70
   7   5  -3    5.00    4.70
   5  -7  -3   -5.40    5.80
   7   5  -3   -4.20    4.40
  -5   7  -3   -0.90    5.30
   7   5   3   -1.70    2.90
  -5   7   3    1.10    8.10
  -7  -5   3    0.80    4.50
   5  -7   3   -7.20    6.40
   7   4  -3  143.79   11.40
   7   4  -3  141.79   16.30
  -4   7  -3  180.08   29.00
   4  -7  -3  134.19   18.90
  -4   7  -3  128.79   16.10
  -7  -4   3  161.18   16.00
  -4   7   3  130.89   19.20
   4  -7   3  121.09   19.60
   7   4   3  125.19    8.20
  -3   7  -3  113.49   14.80
   7   3  -3  118.99    9.50
  -3   7  -3  126.29   20.10
   7   3  -3  125.59   15.10
   3  -7  -3  131.29   19.10
  -7  -3   3  129.29   14.60
  -3   7   3  106.49   17.50
   3  -7   3  143.39   20.20
   7   2  -3  665.53   31.20
  -2   7  -3  682.83   39.00
  -2   7  -3  614.04   32.80
   2  -7  -3  685.43   37.40
   7   2  -3  647.54   26.80
  -7  -2   3  686.23   31.30
   2  -7   3  668.93   38.20
  -2   7   3  643.64   37.00
  -1   7  -3   11.10    6.60
  -1   7  -3   -6.20    5.90
   7   1  -3    4.80    4.20
   7   1  -3    7.60    5.30
   1  -7  -3    3.50    6.80
  -1   7   3    0.40    6.70
   1  -7   3   -2.70    6.80
  -7  -1   3    7.40    5.40
   0  -7  -3  245.98   21.50
   7   0  -3  213.98   16.20
   0   7  -3  247.08   19.20
   0   7  -3  247.38   21.70
   7   0  -3  259.67   15.10
   0  -7   3  244.18   21.40
   7   0   3  257.77   22.90
   0   7   3  248.48   21.60
  -7   0   3  233.48   17.50
   1   7  -3  233.38   20.60
  -7   1  -3  252.17   12.10
   7  -1  -3  252.67   16.20
   1   7  -3  259.57   19.90
  -1  -7  -3  266.17   22.40
   7  -1  -3  237.78   16.70
  -7   1   3  270.27   18.90
   1   7   3  259.97   22.50
  -1  -7   3  286.77   22.10
   7  -1   3  240.38   22.40
  -7   1   3  256.77   17.00
  -2  -7  -3  620.94   34.90
   7  -2  -3  637.94   29.40
   2   7  -3  579.04   32.00
  -7   2  -3  618.04   24.60
   2   7  -3  625.84   33.70
   7  -2   3  566.84   35.20
   2   7   3  640.34   35.80
  -7   2   3  632.74   31.50
  -7   2   3  606.94   30.00
  -2  -7   3  605.04   33.10
  -7   3  -3    2.20    8.60
   7  -3  -3   -2.80    5.30
   3   7  -3    7.60    6.50
   3   7  -3    8.10    6.40
   3   7   3   -6.60    5.80
   7  -3   3    1.70    7.60
  -3  -7   3    4.80    6.50
  -7   3   3    2.30    5.80
  -7   3   3   10.90    7.00
  -7   4  -3 1499.25   68.69
   4   7  -3 1619.74   62.29
   7  -4  -3 1525.45   61.69
   4   7  -3 1592.04   62.29
  -4  -7   3 1563.14   60.89
  -7   4   3 1604.74   62.99
  -7   4   3 1599.04   61.69
   4   7   3 1497.15   64.69
   7  -4   3 1437.56   66.29
   7  -5  -3   47.70   11.60
   5   7  -3   28.70    9.30
  -7   5  -3   23.10   12.50
   5   7  -3   35.20   10.40
  -7   5   3   28.00    9.60
  -5  -7   3   39.50   10.00
  -7   5   3   30.10   10.70
   5   7   3   46.30   14.40
  -5  -7   3   48.20   11.00
   7  -5   3   34.60   11.90
   6   7  -3  525.25   29.10
   6   7  -3  465.45   29.30
  -7   6  -3  420.26   34.60
   7  -6  -3  552.04   33.70
  -6  -7   3  543.85   28.80
  -7   6   3  573.04   32.50
   6   7   3  523.15   33.20
   6   7   3  466.55   24.30
  -7   6   3  489.95   33.20
   7  -6   3  479.95   35.30
   7  -7  -3   64.29   15.30
   7   7  -3   95.49   15.80
  -7   7  -3   82.09   19.00
   7   7  -3   79.69   13.20
  -7   7   3   96.39   19.50
  -7  -7   3   67.09   11.70
   7   7   3   89.69   11.40
  -7   7   3   74.29   15.00
   7  -7   3   83.69   18.30
   7   7   3   72.39   16.30
   8   7  -3   12.80    7.20
   7  -8  -3    8.90   10.40
   8   7  -3    7.90    7.10
  -7   8  -3    8.70   10.00
   8   7   3   12.50    5.30
   8   7   3   -0.30    7.30
  -8  -7   3   -0.20    4.80
   7  -8   3   17.00   11.50
  -7   8   3   10.50   10.10
   6  -8  -3   20.40   10.80
   8   6  -3   25.20    7.70
  -6   8  -3   16.20   11.20
   8   6  -3   23.50    9.10
  -6   8  -3   26.30    9.90
  -6   8   3   24.50   11.10
   8   6   3   22.80    6.10
   6  -8   3   19.30   11.60
  -8  -6   3   31.80    8.60
   8   6   3   32.10   10.50
   8   5  -3   26.80    8.80
   8   5  -3   28.60    7.40
  -5   8  -3   25.30   12.10
  -5   8  -3   52.49   11.50
   5  -8  -3   36.20   12.60
  -8  -5   3   36.60    8.60
   8   5   3   28.10    5.50
   5  -8   3   29.00   13.30
  -5   8   3   21.00   10.70
  -4   8  -3    3.30    6.20
   4  -8  -3    7.30    8.70
   8   4  -3   11.60    7.20
   8   4  -3    7.10    4.50
  -4   8  -3  -11.30    6.10
  -4   8   3    3.50    7.90
   4  -8   3  -12.90    5.40
  -8  -4   3    3.20    5.00
   8   3  -3  117.39   10.10
   3  -8  -3  101.89   17.40
   8   3  -3  148.09   16.80
  -3   8  -3  115.99   20.10
  -3   8  -3  130.59   16.70
   3  -8   3  172.98   23.70
  -8  -3   3  156.38   16.10
  -3   8   3  134.19   20.00
  -2   8  -3   71.79   12.40
   8   2  -3   73.49   11.30
  -2   8  -3   74.09   15.90
   2  -8  -3   82.49   16.50
   8   2  -3   64.09    9.10
  -8  -2   3   90.59   13.40
  -2   8   3   63.99   14.40
   2  -8   3   74.09   15.30
  -1   8  -3   -7.80    5.80
   1  -8  -3   -9.60    5.70
   8   1  -3    3.50    4.40
   8   1  -3    3.30    5.20
  -1   8  -3   -2.10    5.80
  -8  -1   3    8.30    5.80
   1  -8   3   11.10    9.90
  -1   8   3    2.00    7.90
   8   1   3  -13.00    6.00
   0  -8  -3  645.24   38.20
   0   8  -3  719.43   39.50
   8   0  -3  618.34   30.30
   8   0  -3  685.33   29.60
   8   0   3  690.33   39.60
  -8   0   3  655.53   32.50
   0  -8   3  749.73   40.10
  -8   1  -3   32.30    7.40
  -8   1  -3   39.40    5.60
   8  -1  -3   34.40    8.40
   1   8  -3   11.70    8.40
  -1  -8  -3   45.10   12.90
   8  -1  -3   38.10    8.10
   1   8   3   56.89   17.70
  -8   1   3   38.00    9.40
  -1  -8   3   48.10   12.80
   8  -1   3   17.40    9.50
  -2  -8  -3    1.70    7.00
  -8   2  -3    4.80    3.50
   8  -2  -3    0.10    8.50
   2   8  -3   16.90    9.10
   8  -2   3   12.70    9.20
  -8   2   3   -3.30    5.00
  -2  -8   3    1.00    6.80
  -8   2   3   -0.70    5.00
   2   8   3   -2.30    5.80
  -3  -8  -3  831.02   44.40
  -8   3  -3  833.82   47.10
   8  -3  -3  831.42   39.00
   3   8  -3  775.02   41.30
  -8   3   3  802.72   39.00
  -3  -8   3  843.72   41.90
   8  -3   3  870.11   46.00
  -8   3   3  822.42   39.80
   3   8   3  868.91   45.10
  -8   4  -3   50.29   15.30
   4   8  -3   43.30   11.00
   8  -4  -3   63.89   12.80
  -8   4   3   39.20   10.90
   4   8   3   39.20   12.30
  -8   4   3   42.50   11.60
  -4  -8   3   64.19   13.30
   8  -4   3   25.30   11.30
  -8   5  -3   76.49   19.00
   8  -5  -3   57.09   13.30
   5   8  -3   74.89   14.50
  -5  -8   3   70.09   13.60
  -8   5   3   59.39   13.70
   5   8   3   83.09   17.10
   8  -5   3   71.59   16.10
  -8   5   3   60.99   13.00
   5   8   3   86.49   12.40
   6   8  -3  230.88   20.40
   6   8  -3  253.77   30.00
  -8   6  -3  252.17   29.80
   8  -6  -3  197.58   23.40
   6   8   3  276.17   29.40
   6   8   3  214.78   16.80
   8  -6   3  222.08   27.40
  -8   6   3  248.08   24.80
  -8   6   3  224.98   29.80
  -6  -8   3  221.68   19.60
   8  -7  -3  534.15   36.00
  -8   7  -3  538.25   40.70
   7   8  -3  546.05   33.00
   7   8  -3  494.95   30.50
   8  -7   3  365.86   34.50
   7   8   3  498.55   34.50
   7   8   3  486.25   26.10
  -8   7   3  544.65   37.40
  -8   7   3  520.05   33.30
   8  -8  -3   37.40   14.00
   8   8  -3   18.40    8.70
   8   8  -3    4.60    6.40
  -8   8  -3   43.60   16.00
   8   8   3   -1.10    8.60
  -8   8   3   15.50   11.00
   8  -8   3    2.20   10.70
   8   8   3    9.20    6.40
  -8   8   3    4.70    8.00
   9   8  -3  279.27   23.40
  -8   9  -3  384.86   27.90
   9   8  -3  322.07   25.80
  -8   9  -3  287.17   37.20
  -8   9   3  342.47   37.60
   8  -9   3  413.96   36.70
   9   8   3  298.07   19.90
   9   8   3  295.07   31.90
  -7   9  -3  162.98   27.60
   9   7  -3  222.28   22.00
  -7   9  -3  155.48   20.50
   7  -9  -3  187.28   26.50
   9   7  -3  193.18   22.90
  -7   9   3  138.59   24.90
   9   7   3  163.18   13.90
   7  -9   3  189.78   29.60
  -9  -7   3  200.58   20.30
   9   7   3  246.48   28.90
  -6   9  -3   30.40   10.90
   9   6  -3   45.00   11.10
   9   6  -3   45.40   10.10
  -6   9  -3   68.09   19.50
   6  -9  -3   40.40   14.50
   9   6   3   45.40    7.60
  -9  -6   3   44.40    9.70
  -6   9   3   55.39   17.30
   9   6   3   41.90   12.30
   9   5  -3  122.29   16.80
  -5   9  -3  102.09   15.80
   9   5  -3  127.69   14.20
   5  -9  -3  113.99   20.80
  -5   9  -3  114.79   21.60
  -9  -5   3  122.69   15.50
  -5   9   3   98.99   20.40
   5  -9   3  120.89   22.80
  -4   9  -3  312.97   24.50
  -4   9  -3  330.47   30.30
   9   4  -3  286.97   21.00
   4  -9  -3  302.67   32.70
   9   4  -3  284.97   17.60
   4  -9   3  278.17   31.50
  -9  -4   3  296.47   19.80
  -4   9   3  301.27   32.20
   9   3  -3  503.45   26.10
  -3   9  -3  579.04   33.50
   9   3  -3  523.65   24.30
  -3   9  -3  570.84   39.00
   3  -9  -3  572.04   37.40
   9   3  -3  480.05   27.50
   3  -9   3  562.94   38.30
  -9  -3   3  491.75   26.90
  -3   9   3  555.94   37.50
  -2   9  -3  926.81   44.80
   9   2  -3  955.60   40.00
   2  -9  -3  892.01   49.00
  -2   9  -3  939.01   50.69
   9   2  -3  879.31   36.70
   2  -9   3  864.01   48.50
  -9  -2   3  872.11   39.20
  -2   9   3  885.41   49.30
  -1   9  -3   25.70   11.60
   9   1  -3   22.40    6.90
  -1   9  -3   10.40    7.70
   1  -9  -3   28.10   11.70
   9   1  -3   15.70    6.50
   9   1   3   33.70   12.00
   1  -9   3   26.60   11.30
  -9  -1   3   18.00    6.70
  -1   9   3   24.60   11.00
   0   9  -3   86.99   14.50
   0  -9  -3   78.19   15.90
   9   0  -3   60.59   10.30
   9   0  -3   65.09   10.50
   0   9  -3  117.19   19.50
  -9   0   3   73.69   12.50
   0   9   3   54.19   14.20
   0  -9   3  100.39   18.50
   9   0   3   85.99   16.70
  -9   1  -3   83.89    8.30
   1   9  -3  103.49   16.50
   1   9  -3  104.49   18.80
  -1  -9  -3   69.59   14.90
   9  -1  -3   74.29   13.50
   1   9   3   89.49   17.60
  -9   1   3   90.29   14.30
  -1  -9   3   71.89   15.80
   9  -1   3   62.59   15.20
   2   9  -3   22.20    9.70
   9  -2  -3   20.90    7.50
  -9   2  -3   19.30    5.50
  -2  -9  -3   17.00   10.00
  -9   2  -3   24.90    5.30
   9  -2   3   24.80   11.30
  -9   2   3   26.70    8.80
  -9   2   3   19.20    8.30
  -2  -9   3   18.70    8.70
   2   9   3   31.20   12.80
  -3  -9  -3   -1.80    6.80
   3   9  -3    3.20    6.30
   9  -3  -3    7.00    7.20
   3   9  -3   10.80    9.80
  -9   3   3    4.20    6.60
  -9   3   3   10.80    7.20
   3   9   3    9.40    8.70
   9  -3   3    4.70    8.90
  -3  -9   3   -1.80    7.10
  -9   4  -3    0.60    9.80
   9  -4  -3   11.10    8.20
   4   9  -3   34.00   11.30
   4   9  -3   23.20    9.50
  -4  -9   3   24.90   10.00
  -9   4   3   20.00    8.70
   4   9   3   42.50   13.10
   9  -4   3    4.70    9.80
  -9   4   3   16.60    9.40
   5   9  -3   18.90    9.00
   9  -5  -3   12.90    8.50
   5   9  -3   20.30    9.80
  -9   5  -3   14.10   12.20
  -9   5   3   16.60    9.70
  -9   5   3   25.20   10.50
  -5  -9   3    9.20    8.00
   5   9   3   16.20    7.10
   5   9   3   13.10    9.90
   9  -5   3   27.30   11.90
   6   9  -3  117.29   18.80
   6   9  -3  104.99   18.10
  -9   6  -3  119.59   23.00
   9  -6  -3   90.99   16.90
  -9   6   3   79.99   15.80
   9  -6   3   40.70   15.20
   6   9   3  127.89   21.70
  -9   6   3   90.79   18.00
  -6  -9   3   70.09   14.60
   6   9   3  112.09   15.40
  -9   7  -3  588.44   44.20
   7   9  -3  582.34   35.80
   9  -7  -3  628.84   40.50
   7   9  -3  610.84   36.80
   7   9   3  636.84   40.60
  -9   7   3  588.64   40.70
  -9   7   3  597.34   37.30
   7   9   3  583.24   30.80
  -9   8  -3   16.90   14.70
   8   9  -3   26.60   11.00
   9  -8  -3   24.40   14.30
   8   9  -3   37.40   11.70
   8   9   3   31.80    9.00
   9  -8   3   34.30   15.60
  -9   8   3   32.00   13.80
   8   9   3   38.00   14.40
   9  -9  -3  223.48   30.80
  -9   9  -3  181.78   22.40
  -9   9  -3  210.28   33.10
   9   9  -3  249.08   28.20
   9   9   3  219.28   18.10
   9   9   3  271.07   32.80
   9  -9   3  148.89   26.30
  -9   9   3  184.68   26.10
  -9   9   3  166.18   27.80
  10   9  -3   -1.30    7.50
  -9  10  -3    2.50   12.80
  -9  10  -3    5.00    8.60
   9 -10  -3    3.70   11.40
  10   9  -3    4.40    9.60
  -9  10   3    2.40    8.50
  10   9   3    2.20    8.60
  10   9   3   -2.10    5.20
  -9  10   3    7.20   12.20
   9 -10   3   10.20   13.30
   8 -10  -3   -7.80    9.40
  10   8  -3   -3.90    6.40
  -8  10  -3    6.40   14.00
  -8  10  -3   -2.60    7.90
  10   8  -3   -4.90    5.00
  -8  10   3   -4.20   11.20
   8 -10   3   -1.00   11.30
  10   8   3   12.20    6.40
  10   8   3   14.00   11.00
  -7  10  -3   74.99   15.60
  10   7  -3   84.29   14.20
   7 -10  -3   86.19   19.90
  -7  10  -3   96.09   24.00
  10   7  -3  118.99   17.60
  10   7   3  115.69   20.20
  10   7   3   85.79   11.00
  -7  10   3   75.19   18.50
   7 -10   3   85.99   22.90
 -10  -7   3  112.29   15.50
  -6  10  -3   20.70   10.30
  10   6  -3   10.70    8.10
  -6  10  -3   18.20   13.00
   6 -10  -3   15.60   12.50
  10   6  -3   12.60    7.30
  10   6   3   23.70   10.10
 -10  -6   3   25.20    8.20
   6 -10   3   14.40   13.50
  -6  10   3   35.60   15.90
  10   5  -3   40.60    9.10
  10   5  -3   38.10   10.80
  -5  10  -3   29.40   15.40
  -5  10  -3   44.10   12.40
 -10  -5   3   53.59   10.70
  -5  10   3   21.30   12.40
   5 -10   3   29.20   14.50
  -4  10  -3   11.80    7.90
   4 -10  -3    7.20    9.60
  10   4  -3    3.90    5.60
  -4  10  -3   11.30   10.80
  10   4  -3   12.20    6.00
 -10  -4   3   24.10    7.90
  -4  10   3   -2.10    8.70
  -3  10  -3   95.79   18.30
   3 -10  -3   76.49   18.00
  10   3  -3   90.69   13.50
  -3  10  -3   69.89   18.60
  10   3  -3  110.49   13.90
 -10  -3   3   98.99   13.60
  -3  10   3   94.19   20.40
   3 -10   3   88.39   20.40
   2 -10  -3  142.29   23.10
  -2  10  -3  216.58   29.30
  10   2  -3  216.38   16.30
  -2  10  -3  168.38   21.80
  10   2  -3  201.58   19.30
  -2  10   3  200.88   27.30
  10   2   3  260.77   31.00
   2 -10   3  229.68   29.80
 -10  -2   3  165.08   18.00
   1 -10  -3   -5.70    6.80
  -1  10  -3   -7.00    4.70
  -1  10  -3   -9.40    6.50
  10   1  -3    2.50    5.20
  10   1  -3   -1.90    5.00
  -1  10   3   -0.60    7.60
   1 -10   3    6.90    8.60
 -10  -1   3   10.60    6.20
  10   1   3    2.90    8.50
   0  10  -3  161.98   20.00
  10   0  -3  209.98   16.20
   0  10  -3  183.08   25.80
   0 -10  -3  184.78   24.30
   0  10   3  306.37   33.80
 -10   0   3  212.48   18.10
   0 -10   3  225.48   28.60
  10   0   3  166.68   22.90
  -1 -10  -3    2.70    8.30
   1  10  -3   -3.90    7.60
   1  10  -3    8.40    6.90
  10  -1  -3   -1.40    5.80
 -10   1   3   -4.60    5.00
  -1 -10   3    3.50    8.00
   1  10   3   -5.10    7.50
  10  -1   3    2.10    9.00
  10  -2  -3  117.89   15.90
  -2 -10  -3  119.99   20.60
 -10   2  -3  110.99    9.70
   2  10  -3  145.59   22.20
 -10   2  -3  137.39   12.70
   2  10  -3  113.89   18.20
 -10   2   3  129.29   17.50
   2  10   3  108.49   20.20
  10  -2   3  136.99   22.70
  -2 -10   3  171.88   24.40
  10  -3  -3  515.95   31.10
 -10   3  -3  543.55   25.30
   3  10  -3  522.55   36.00
   3  10  -3  470.45   32.50
  -3 -10  -3  488.45   36.20
   3  10   3  524.65   37.10
  10  -3   3  534.55   37.90
  -3 -10   3  449.66   33.40
 -10   3   3  531.25   31.60
 -10   3   3  570.14   33.90
   4  10  -3  277.17   25.20
 -10   4  -3  353.86   39.30
   4  10  -3  288.47   26.70
  10  -4  -3  288.97   24.50
 -10   4   3  274.97   25.30
   4  10   3  360.46   36.90
  -4 -10   3  313.27   26.80
 -10   4   3  299.47   24.10
  10  -4   3  344.27   30.90
   5  10  -3   68.69   16.00
   5  10  -3   62.89   15.30
  10  -5  -3   82.79   16.80
 -10   5  -3   42.80   16.60
  10  -5   3   51.39   16.60
 -10   5   3   43.70   12.40
   5  10   3   85.89   14.40
  -5 -10   3   71.69   15.90
   5  10   3  106.59   20.80
  10  -6  -3   15.00   10.20
   6  10  -3    0.50    8.40
   6  10  -3    0.80    7.30
 -10   6  -3    7.10   12.50
 -10   6   3    6.80    9.70
  -6 -10   3    7.30    8.00
 -10   6   3    1.10    7.90
   6  10   3   -0.60    4.90
   6  10   3    1.00    9.00
 -10   7  -3   74.69   20.90
  10  -7  -3  104.19   21.00
   7  10  -3  111.99   18.70
   7  10  -3  109.99   18.10
   7  10   3  111.69   16.50
  10  -7   3   94.49   21.50
 -10   7   3  124.19   23.30
 -10   7   3   98.19   17.90
   7  10   3   90.39   20.30
   8  10  -3   22.60   11.30
 -10   8  -3   -8.90    9.40
   8  10  -3   10.30    8.60
 -10   8   3   -6.30    9.30
   8  10   3   13.40    8.50
  10  -8   3    6.00   11.20
   8  10   3    0.60    9.30
 -10   8   3    1.40    8.20
   9  10  -3   69.89   15.40
  10  -9  -3   47.00   17.40
 -10   9  -3   53.99   14.10
 -10   9  -3   89.79   24.60
   9  10  -3   75.09   16.80
  10  -9   3   48.20   17.40
   9  10   3   73.59   19.60
 -10   9   3   74.49   20.80
   9  10   3   49.90   12.00
 -10   9   3   34.80   13.30
 -10  10  -3   16.80   10.70
 -10  10  -3   21.20   16.90
  10 -10  -3   75.59   20.40
  10  10  -3   41.70   13.20
  10  10  -3   38.10   12.30
 -10  10   3   21.20   17.30
  10 -10   3   36.40   17.10
 -10  10   3   38.40   13.90
  10  10   3   46.10   10.60
  10  10   3   52.19   17.20
  10 -11  -3    4.60   12.50
  11  10  -3   -0.80    8.30
  11  10  -3   -3.70    6.70
 -10  11  -3    6.90    9.80
  10 -11   3   10.20   14.90
  11  10   3    4.50    6.60
 -10  11   3   -4.30    9.40
 -10  11   3   18.50   15.80
  -9  11  -3   20.50   20.50
  11   9  -3   17.80    9.60
  11   9  -3   15.80   10.10
   9 -11  -3   -3.90   11.20
  -9  11  -3   37.40   14.30
  11   9   3    6.00    6.60
  -9  11   3    1.30   10.00
  11   9   3   18.10   11.60
   9 -11   3  -17.00   11.90
  -9  11   3   28.40   16.30
  11   8  -3  483.15   30.40
  -8  11  -3  526.75   54.69
  11   8  -3  379.36   29.50
   8 -11  -3  443.36   39.60
  11   8   3  447.66   35.10
  11   8   3  409.86   23.00
   8 -11   3  381.06   43.20
  -8  11   3  463.35   48.30
   7 -11  -3  104.19   23.40
  -7  11  -3  116.29   20.80
  11   7  -3  144.49   18.60
  11   7  -3  138.09   22.50
  -7  11  -3  160.88   30.80
   7 -11   3  122.39   26.10
  -7  11   3  100.19   25.10
 -11  -7   3  140.99   17.30
  11   7   3  117.09   20.20
   6 -11  -3   43.50   16.70
  11   6  -3   26.60    9.00
  11   6  -3   15.80    9.10
  -6  11  -3   26.80   12.50
  11   6   3   26.10   11.30
 -11  -6   3   21.80    8.10
  -6  11   3   27.90   15.50
   6 -11   3    4.80   11.30
  11   5  -3   45.60   11.20
  11   5  -3   52.99   10.00
  -5  11  -3   11.30   13.40
  -5  11  -3   54.79   14.80
   5 -11  -3   35.20   16.20
  -5  11   3   65.29   18.70
 -11  -5   3   49.99   10.20
   5 -11   3   29.20   14.30
   4 -11  -3   85.29   19.70
  -4  11  -3   83.49   18.00
  11   4  -3  109.29   15.30
  -4  11  -3  122.59   24.10
  11   4  -3  141.59   15.40
  11   4  -3  120.29   16.00
  -4  11   3  137.69   25.60
   4 -11   3  111.69   23.50
 -11  -4   3  131.09   16.10
  -3  11  -3  106.99   17.60
   3 -11  -3  106.69   21.20
  11   3  -3  112.19   14.90
  -3  11  -3  142.49   24.90
 -11  -3   3  117.99   15.10
  -3  11   3  154.58   25.70
   3 -11   3   98.09   20.50
  11   2  -3   -2.00    5.60
  -2  11  -3    5.10   10.60
   2 -11  -3    8.60   10.80
  -2  11  -3   14.00    8.70
  -2  11   3   15.90   11.70
  11   2   3    6.30   10.50
 -11  -2   3   10.60    6.40
   2 -11   3   15.20   12.80
  11   1  -3   -2.70    5.50
  -1  11  -3   11.30   11.80
  -1  11  -3   -0.20    6.90
   1 -11  -3   -1.10    9.50
  11   1  -3    3.80    5.50
  11   1   3   -3.20    7.60
 -11  -1   3   -2.60    5.50
  -1  11   3   -0.50    8.80
  11   0  -3  400.16   25.30
   0  11  -3  440.66   35.90
   0 -11  -3  476.25   36.30
   0  11  -3  464.35   32.40
  11   0   3  413.16   34.20
   0  11   3  466.05   36.80
   0 -11   3  437.26   34.80
 -11   0   3  414.26   26.40
  11  -1  -3  212.78   18.90
  -1 -11  -3  238.28   30.10
   1  11  -3  175.18   25.20
   1  11  -3  272.37   30.30
  11  -1   3  215.88   29.20
  -1 -11   3  241.48   29.60
   1  11   3  220.98   29.20
 -11   1   3  218.78   19.70
   2  11  -3   37.90   11.90
  11  -2  -3   16.10    8.50
 -11   2  -3   25.90    6.70
 -11   2  -3   32.50    6.10
  -2 -11  -3   56.79   16.60
   2  11  -3   26.10   14.10
  11  -2   3   33.40   13.40
   2  11   3   37.80   14.50
 -11   2   3   30.50   10.50
  -2 -11   3   30.70   13.50
   3  11  -3  177.88   26.00
 -11   3  -3  154.38   12.60
  -3 -11  -3  206.98   29.10
  11  -3  -3  145.59   19.50
   3  11  -3  167.88   24.20
 -11   3  -3  150.18   15.10
 -11   3   3  147.69   21.00
 -11   3   3  157.38   21.00
  11  -3   3  133.89   22.30
   3  11   3  150.58   25.30
  -3 -11   3  120.69   21.40
  11  -4  -3  513.55   33.30
  -4 -11  -3  435.26   35.90
 -11   4  -3  426.96   24.80
   4  11  -3  444.76   35.10
   4  11  -3  469.75   33.90
 -11   4   3  460.25   31.30
  11  -4   3  458.95   37.40
   4  11   3  494.65   38.20
 -11   4   3  456.45   33.30
  -4 -11   3  431.56   33.50
  11  -5  -3 1390.96   63.09
   5  11  -3 1239.68   63.49
   5  11  -3 1294.77   62.29
 -11   5  -3 1381.46   72.49
 -11   5   3 1242.28   62.99
 -11   5   3 1293.67   59.89
   5  11   3 1542.45   71.09
   5  11   3 1260.07   56.79
  -5 -11   3 1347.27   63.89
   6  11  -3   71.09   16.40
 -11   6  -3   86.59   21.60
  11  -6  -3   78.29   18.10
   6  11  -3   93.09   20.10
  -6 -11   3   87.89   18.30
 -11   6   3  109.39   21.20
  11  -6   3   82.39   20.00
   6  11   3   87.79   20.10
   6  11   3   85.49   15.10
 -11   6   3   92.79   17.10
  11  -7  -3  152.08   24.60
   7  11  -3  112.99   20.50
   7  11  -3  137.19   21.60
 -11   7  -3  121.89   27.00
   7  11   3  114.69   17.10
   7  11   3  152.68   26.10
  11  -7   3   79.49   21.00
 -11   7   3  130.99   23.80
   8  11  -3   70.79   17.40
 -11   8  -3   58.69   13.40
 -11   8  -3   60.79   21.30
   8  11  -3   55.79   15.40
  11  -8  -3   37.70   15.80
   8  11   3   66.59   13.70
 -11   8   3   35.40   16.20
  11  -8   3   53.19   18.30
 -11   8   3   63.79   16.20
   8  11   3   72.49   18.30
   9  11  -3   11.70   10.50
 -11   9  -3    8.40   14.10
  11  -9  -3   16.10   13.70
 -11   9  -3   16.80   10.50
   9  11  -3   29.70   12.80
 -11   9   3   18.50   15.00
 -11   9   3   16.20   12.20
   9  11   3    7.90    7.10
  11  -9   3   20.70   15.80
  11 -10  -3   23.10   13.90
  10  11  -3   18.80   10.80
 -11  10  -3   23.70   11.60
  10  11  -3   31.70   13.20
 -11  10   3   34.50   19.00
  10  11   3   19.10    9.40
 -11  10   3    0.30    8.60
  10  11   3   35.90   15.50
  11 -10   3   17.50   16.90
  11  11  -3   71.29   17.30
  11 -11  -3   98.59   24.00
  11  11  -3  109.19   20.80
 -11  11  -3  100.29   20.10
 -11  11   3   65.59   18.30
  11  11   3   68.49   19.30
  11 -11   3   68.59   22.80
  11  11   3   80.99   15.10
  12  11  -3    6.80    9.70
  12  11  -3   26.00   12.60
  11 -12  -3   12.80   14.70
 -11  12   3   -9.70    8.90
  12  11   3   14.90   13.00
  11 -12   3   11.60   15.80
  12  11   3    7.20    8.00
  12  10  -3  106.29   18.90
  10 -12  -3  156.28   30.40
  12  10  -3  124.59   21.50
  12  10   3  135.09   24.70
  12  10   3  115.59   15.90
 -10  12   3  106.69   22.50
  10 -12   3   80.89   26.00
  -9  12  -3   15.30   11.30
  12   9  -3    7.00    9.00
   9 -12  -3   10.10   15.40
  12   9  -3   10.80    9.00
  12   9   3   10.10    6.20
  12   9   3   14.50   10.70
   9 -12   3    8.00   13.50
  12   8  -3    4.50    7.20
  12   8  -3    6.40    8.60
  -8  12  -3    2.20    9.80
   8 -12  -3   23.50   16.30
  12   8   3    1.00    8.70
  -8  12   3    0.10   12.60
   8 -12   3  -18.00   10.60
   7 -12  -3  846.22   55.79
  12   7  -3  785.72   40.00
  -7  12  -3  740.23   47.10
  -7  12  -3  745.23   57.39
   7 -12   3  806.12   57.09
  -7  12   3  871.21   58.39
  12   7   3  907.31   50.29
  -6  12  -3   17.80   12.40
  12   6  -3   24.30    9.20
  -6  12  -3   38.20   17.60
   6 -12  -3    3.70   12.50
  12   6  -3   17.70    9.60
   6 -12   3   48.80   17.70
 -12  -6   3   19.20    7.40
  12   6   3    6.60   10.10
  -6  12   3   36.10   15.00
  12   5  -3    0.60    6.90
  12   5  -3    7.60    8.20
  12   5  -3   14.40    6.60
  -5  12  -3   -0.60    8.70
   5 -12  -3    5.80   12.20
  -5  12  -3    9.90   14.00
 -12  -5   3    5.50    5.10
  -5  12   3   -1.10   11.10
   5 -12   3   -0.70   12.00
  -4  12  -3   -5.40   10.10
  12   4  -3   -1.20    6.00
   4 -12  -3    1.90   10.80
  12   4  -3    6.70    5.70
  12   4  -3   -4.90    5.20
 -12  -4   3   -0.40    4.70
   4 -12   3    2.90   11.80
  -3  12  -3   92.19   17.60
  12   3  -3  125.99   16.30
  12   3  -3  123.09   15.30
  -3  12  -3   85.69   21.50
   3 -12  -3  162.58   28.40
 -12  -3   3  104.89   14.60
  12   3   3   82.89   20.20
   3 -12   3   94.09   22.80
  -3  12   3   87.79   21.60
   2 -12  -3   82.29   20.00
  12   2  -3   86.69   13.70
  12   2  -3   77.79   12.70
  -2  12  -3   74.99   16.30
  -2  12  -3   67.69   20.80
 -12  -2   3  110.49   15.10
  12   2   3   58.89   16.50
  -2  12   3   87.79   21.10
   2 -12   3  100.59   22.70
   1 -12  -3   14.60   11.40
  12   1  -3    1.70    6.70
  -1  12  -3   -8.20    9.00
  12   1  -3    2.50    5.90
  -1  12  -3   -8.40    6.20
  12   1   3   14.30   11.00
   1 -12   3   14.30   12.90
  -1  12   3  -12.10    8.50
 -12  -1   3   -5.50    5.50
   0  12  -3   46.00   16.20
   0 -12  -3   29.10   14.90
  12   0  -3   39.00   10.30
   0  12  -3   32.60   12.40
  12   0   3    8.80   10.60
   0 -12   3   44.30   15.10
 -12   0   3   33.30    9.90
   0  12   3   34.20   15.50
  -1 -12  -3   20.00   13.00
   1  12  -3   29.90   14.00
   1  12  -3   25.50   11.20
  12  -1  -3   38.70   10.90
  12  -1   3   40.00   15.10
 -12   1   3   32.80   10.10
  -1 -12   3   40.50   15.40
   1  12   3   44.70   16.40
   2  12  -3  104.19   18.90
   2  12  -3  132.99   23.00
  12  -2  -3  164.88   20.40
 -12   2  -3  144.79   11.80
 -12   2  -3  115.89   10.10
  -2 -12  -3  113.59   22.30
  12  -2   3  153.48   25.20
 -12   2   3  156.78   20.90
   2  12   3  162.48   27.20
  -2 -12   3  108.79   21.40
  12  -3  -3  294.37   25.30
 -12   3  -3  246.88   17.60
   3  12  -3  375.86   37.00
  -3 -12  -3  330.37   38.00
 -12   3  -3  259.27   16.70
   3  12  -3  352.66   38.90
  12  -3   3  268.07   33.80
   3  12   3  271.67   34.60
 -12   3   3  290.97   24.50
  -3 -12   3  259.07   32.40
 -12   4  -3    6.60    6.50
   4  12  -3   -5.70    8.20
   4  12  -3   -0.50    7.20
  12  -4  -3    5.50    9.50
  -4 -12  -3   -7.20    7.50
 -12   4  -3    2.70    5.50
 -12   4   3   13.00    8.70
  12  -4   3  -10.80    9.60
 -12   4   3   11.80   10.40
  -4 -12   3    1.20    9.60
   4  12   3   16.30   12.10
   4  12   3   13.70    8.80
 -12   5  -3   46.20   10.30
   5  12  -3   32.20   12.80
  12  -5  -3   44.70   13.80
   5  12  -3   28.90   14.20
 -12   5  -3   37.70    9.50
 -12   5   3   29.80   11.70
   5  12   3   38.50   15.90
  12  -5   3   10.10   13.10
  -5 -12   3   46.40   16.80
   5  12   3   18.60    9.30
 -12   5   3   27.70   13.10
  12  -6  -3  209.28   28.10
 -12   6  -3  204.98   22.30
   6  12  -3  281.97   33.40
   6  12  -3  320.57   34.70
 -12   6  -3  209.28   21.20
 -12   6  -3  197.08   33.10
  12  -6   3  242.78   32.60
 -12   6   3  213.48   26.60
  -6 -12   3  298.77   41.10
   6  12   3  243.48   25.40
 -12   6   3  260.87   33.90
 -12   7  -3   17.70    8.80
 -12   7  -3   36.10   16.40
  12  -7  -3   12.90   15.10
   7  12  -3   15.20   13.20
   7  12  -3   -0.40    7.20
   7  12   3   10.60    8.50
   7  12   3    2.80   10.10
 -12   7   3   44.80   16.80
 -12   7   3   21.30   11.10
  12  -7   3    7.10   14.20
   8  12  -3   22.40   13.40
   8  12  -3   20.80   11.30
  12  -8  -3   13.50   12.70
 -12   8  -3   37.20   19.40
 -12   8  -3    9.70    9.80
  12  -8   3   16.80   13.50
   8  12   3   47.80   17.90
 -12   8   3   11.20   12.50
 -12   8   3    6.40   10.40
   8  12   3   24.30    9.70
   9  12  -3   12.40   11.30
  12  -9  -3    8.60   12.70
   9  12  -3   34.10   13.50
 -12   9  -3   27.20   11.90
  12  -9   3   21.40   17.10
 -12   9   3    9.40   10.40
   9  12   3    8.10   12.30
   9  12   3   23.50    9.80
 -12   9   3   11.20   14.40
  10  12  -3    1.80    9.50
  10  12  -3   14.80   11.90
 -12  10  -3  -14.50    7.20
  12 -10  -3   11.00   13.70
 -12  10   3   12.60   12.40
  12 -10   3  -23.90   10.60
  10  12   3    5.10    7.70
  10  12   3   -7.40   10.30
 -12  10   3    2.80   13.40
 -12  11  -3    1.90   10.60
  11  12  -3    3.90   10.00
  11  12  -3   -1.40    9.80
  12 -11  -3   -6.90   11.60
  11  12   3   -6.10    6.20
 -12  11   3   -0.70    9.70
  12 -11   3  -16.40   14.00
  12 -12  -3    6.20   25.70
  12  12  -3   10.00   10.80
  12  12  -3    6.60   11.80
  12  12   3   -2.60    7.70
 -12  12   3    4.70   14.60
  12 -12   3  -17.80   12.30
  13  12  -3   59.39   18.00
  13  12  -3   64.79   17.20
  12 -13  -3   48.60   20.50
  13  12   3   25.10   11.40
 -12  13   3   51.69   18.30
  11 -13  -3  126.79   28.90
  13  11  -3  138.79   23.10
  13  11  -3  104.89   20.60
  13  11   3  170.08   18.90
 -11  13   3   70.69   20.60
  11 -13   3  146.99   31.50
  10 -13  -3  179.58   50.09
  13  10  -3  158.68   23.50
  13  10  -3  150.68   22.50
 -10  13   3  154.38   29.00
  13  10   3  155.58   16.70
  10 -13   3  165.58   34.10
  13  10   3  136.59   25.90
  13   9  -3    2.20    8.50
  13   9  -3    4.60    8.10
   9 -13  -3   37.10   20.30
   9 -13   3    6.00   16.20
  13   9   3   -1.90    9.60
   8 -13  -3  284.37   39.30
  13   8  -3  279.87   29.40
  13   8  -3  316.37   42.40
  13   8   3  263.47   32.20
   8 -13   3  367.86   45.80
  13   7  -3  146.59   18.40
   7 -13  -3  100.59   24.10
   7 -13   3  137.89   29.80
  13   7   3  128.39   23.00
  13   6  -3  277.37   21.50
  13   6  -3  252.97   21.80
   6 -13  -3  192.08   31.70
  13   6  -3  296.57   24.00
  -6  13  -3  223.48   32.60
   6 -13   3  253.27   36.40
  13   6   3  284.37   32.90
 -13  -6   3  233.28   18.60
  -5  13  -3   -2.90    8.30
  -5  13  -3   -4.90   12.70
   5 -13  -3   -7.10   10.50
  13   5  -3   -5.80    5.60
  13   5  -3   -4.70    6.50
  13   5  -3    6.00    6.60
 -13  -5   3   -3.40    4.60
   5 -13   3  -25.80    9.30
  -5  13   3    3.10   12.80
  13   4  -3    5.20    6.70
  13   4  -3   -4.70    5.50
  13   4  -3    9.40    6.70
  -4  13  -3   -6.80   11.60
   4 -13  -3   -4.10   11.60
  -4  13  -3    4.90    8.90
  13   4   3   -4.80    8.90
   4 -13   3   -3.00   10.50
  -4  13   3   -3.60   11.80
 -13  -4   3    3.10    5.40
  -3  13  -3   58.99   15.20
  13   3  -3   60.69   11.30
  13   3  -3   44.90   10.90
   3 -13  -3   65.59   20.60
  -3  13  -3   74.19   23.10
 -13  -3   3   67.79   11.50
  13   3   3   34.20   14.70
  -3  13   3   77.59   22.10
   3 -13   3   31.00   15.90
  -2  13  -3   58.69   16.80
   2 -13  -3   16.10   14.00
  13   2  -3   19.70    8.50
  13   2  -3   41.10    9.40
  -2  13  -3   34.80   17.40
  -2  13   3   59.89   19.20
  13   2   3   18.10   12.80
 -13  -2   3   24.30    8.70
   2 -13   3   57.49   18.80
  13   1  -3  653.33   35.00
  -1  13  -3  639.64   49.10
   1 -13  -3  630.14   47.40
  -1  13  -3  709.53   44.80
 -13  -1   3  653.83   34.40
  -1  13   3  640.64   48.90
   1 -13   3  699.43   49.50
  13   1   3  677.93   46.00
   0  13  -3  173.28   25.60
   0 -13  -3  183.78   29.90
  13   0  -3  184.98   20.90
   0 -13   3  217.08   32.80
 -13   0   3  172.78   20.50
   0  13   3  118.39   24.80
  13   0   3  147.59   25.20
  13  -1  -3   -1.10    7.40
  -1 -13  -3   43.50   17.60
   1  13  -3   15.00   13.00
   1  13  -3    6.90    9.70
  -1 -13   3   18.50   12.70
 -13   1   3   21.70    9.00
   1  13   3    9.70   13.00
  13  -1   3   11.60   12.20
   2  13  -3   95.19   22.30
  13  -2  -3   82.69   16.10
  -2 -13  -3   86.09   21.60
   2  13  -3   63.59   16.00
 -13   2  -3   79.49    8.50
  13  -2   3  106.39   34.80
  -2 -13   3   51.89   17.80
 -13   2   3   91.49   16.40
   2  13   3   82.09   22.80
   3  13  -3   -1.10    8.10
 -13   3  -3    7.30    5.90
 -13   3  -3    7.20    5.60
  13  -3  -3   -4.90    7.20
   3  13  -3   -1.70   11.20
  -3 -13  -3   -5.10    8.50
   3  13   3   -0.40   10.20
  13  -3   3   10.50   11.50
 -13   3   3    5.50    7.90
  -3 -13   3    0.50   11.20
   3  13   3   -2.30    6.80
  13  -4  -3  120.29   20.40
 -13   4  -3  124.69   13.70
 -13   4  -3  133.19   16.10
   4  13  -3   90.89   21.50
  -4 -13  -3  117.09   24.30
   4  13  -3  171.48   26.70
   4  13   3   79.29   16.00
  -4 -13   3   94.39   20.80
  13  -4   3   95.49   21.40
   4  13   3  138.89   27.90
 -13   4   3  145.29   20.90
 -13   5  -3   -4.50    5.00
   5  13  -3   -1.20    8.00
  13  -5  -3   11.60   10.50
 -13   5  -3   14.90    8.00
   5  13  -3   10.10   10.80
   5  13   3   17.30   13.00
 -13   5   3    5.10   10.90
   5  13   3   -2.20    6.60
  -5 -13   3   -4.10    9.50
 -13   5   3   -7.80    6.00
  13  -5   3   -5.70   10.40
  13  -6  -3   18.90   12.40
   6  13  -3   24.20   12.50
 -13   6  -3   20.70    9.70
 -13   6  -3   25.20    9.70
   6  13  -3   29.20   15.10
 -13   6   3    2.30    9.40
  13  -6   3   56.59   20.00
  -6 -13   3   56.99   17.10
 -13   6   3   19.10   13.00
   6  13   3   22.80   14.40
   6  13   3   33.80   11.10
   7  13  -3   10.20   10.10
   7  13  -3   18.40   13.80
  13  -7  -3    4.00   11.10
 -13   7  -3    3.20    7.60
 -13   7  -3    9.20    8.80
 -13   7  -3   24.70   16.80
 -13   7   3   -6.40    9.90
   7  13   3    5.30    7.90
 -13   7   3    6.90    9.70
   7  13   3   21.50   13.60
  13  -7   3   10.90   13.40
  13  -8  -3   19.80   13.80
 -13   8  -3   27.10   11.90
   8  13  -3   22.80   13.20
 -13   8  -3   12.20   11.00
   8  13  -3   12.00   12.00
   8  13   3   31.80   11.20
  13  -8   3   25.50   15.30
 -13   8   3   11.10   11.00
 -13   8   3   26.60   16.40
   8  13   3   48.90   20.10
   9  13  -3   15.70   12.60
  13  -9  -3   14.00   14.30
   9  13  -3    9.70   12.30
 -13   9  -3  -13.00    8.00
 -13   9   3   -1.10   13.30
  13  -9   3   14.40   16.20
 -13   9   3   18.10   12.00
   9  13   3   21.10   11.00
  13 -10  -3   -3.20   13.20
  10  13  -3   -1.40    9.00
 -13  10  -3   12.10   11.20
  10  13  -3   -7.10    9.60
 -13  10   3   -1.70    9.00
  13 -10   3   52.29   32.50
  10  13   3   -8.40    6.70
  13 -11  -3   -5.20   13.20
  11  13  -3   21.20   16.60
  11  13  -3    7.30   11.70
  11  13   3    0.80    8.90
 -13  11   3    3.50   10.50
  13 -11   3    5.40   16.70
  12  13  -3    9.20   12.50
  13 -12  -3   14.20   18.20
 -13  12   3   14.70   13.30
  12  13   3    5.00   10.00
  13 -12   3   16.10   19.10
  13  13  -3  120.69   23.70
  13 -13  -3   72.99   23.30
  13  13  -3  144.19   26.10
 -13  13   3  117.79   33.10
  14  12  -3    5.60   11.30
  14  12  -3   -2.20   11.50
  14  11  -3   -2.60    9.30
  11 -14  -3   -6.50   15.00
  14  11  -3   16.60   11.40
 -11  14   3   -2.80   12.20
  14  10  -3   17.60   11.20
  14  10  -3    3.50    9.60
  10 -14  -3   -8.60   13.10
  10 -14   3   -6.70   14.40
 -10  14   3   11.60   14.70
  14   9  -3    4.90    8.40
  14   9  -3    2.60    8.80
   9 -14  -3   -2.80   12.80
   9 -14   3   18.30   18.50
  14   9   3    1.80   10.00
  14   8  -3   34.80   17.90
   8 -14  -3   41.70   28.40
  14   8  -3   14.80   10.30
   8 -14   3    2.20   15.70
  14   8   3   33.60   14.80
  14   7  -3  587.64   36.00
  14   7  -3  499.45   31.30
   7 -14  -3  518.35   47.20
   7 -14   3  429.56   58.19
  14   7   3  541.85   41.30
  14   6  -3   22.10    8.80
  14   6  -3   23.10   11.20
  14   6  -3   -1.00    6.20
   6 -14  -3    7.30   15.20
   6 -14   3   19.00   16.40
 -14  -6   3    9.30    6.30
  14   6   3   19.40   12.60
   5 -14  -3   -7.40   12.60
  14   5  -3   13.20    7.20
  14   5  -3    5.00    6.70
  14   5  -3    0.90    7.30
  14   5   3  -18.70   10.10
 -14  -5   3   -4.90    4.70
   5 -14   3  -25.80    9.00
  14   4  -3   13.40    7.40
  14   4  -3   10.70    8.10
  14   4  -3    6.20    6.60
   4 -14  -3    1.50   12.70
   4 -14   3   12.50   14.50
 -14  -4   3    4.90    5.30
  14   4   3   -3.80    9.80
  14   3  -3    2.30    6.90
   3 -14  -3   -5.30   10.10
  14   3  -3   -2.40    5.70
   3 -14   3   -4.60   11.00
  14   3   3   -8.50   10.20
 -14  -3   3    2.00    5.40
  14   2  -3   -7.80    5.80
   2 -14  -3   11.60   13.50
  -2  14  -3    2.40   13.30
 -14  -2   3    6.30    6.40
  14   2   3   -1.20   12.10
   2 -14   3   37.70   16.70
  -1  14  -3    4.90   14.40
  14   1  -3   16.40    9.20
   1 -14  -3   -9.20    8.40
   1 -14   3   11.10   12.30
  14   1   3   14.50   12.30
 -14  -1   3   14.00    7.30
  14   0  -3  114.19   17.00
   0 -14  -3   79.29   21.80
   0  14  -3  150.18   27.10
   0  14  -3  144.59   28.10
 -14   0   3  116.09   17.20
   0 -14   3  122.79   25.70
  14   0   3  125.09   23.80
   0  14   3  142.39   40.90
   1  14  -3   47.50   18.40
  14  -1  -3   46.30   13.00
   1  14  -3   63.39   18.10
  -1 -14  -3   56.39   19.10
  -1 -14   3   46.90   17.60
 -14   1   3   34.50   11.00
   1  14   3   48.10   21.80
  14  -1   3   37.60   14.80
   2  14  -3    6.70   10.40
  14  -2  -3   14.50    9.90
   2  14  -3   -2.40   10.70
  -2 -14  -3   16.70   12.10
 -14   2   3   -2.70    6.00
   2  14   3    0.50   13.70
  -2 -14   3   -9.20    9.80
  14  -2   3   19.00   13.90
   3  14  -3  118.29   24.70
  -3 -14  -3  149.88   28.60
 -14   3  -3  105.89   11.70
 -14   3  -3  116.39   14.20
  14  -3  -3  130.89   21.20
   3  14  -3  148.39   25.60
   3  14   3  104.49   20.30
  14  -3   3  102.29   23.90
 -14   3   3  137.19   20.90
  -3 -14   3  145.49   25.50
   4  14  -3   16.40   15.10
   4  14  -3    6.70   10.20
 -14   4  -3   16.50    7.70
  -4 -14  -3    4.90   12.40
  14  -4  -3   19.40   12.20
 -14   4  -3   30.90    9.20
   4  14   3   34.00   12.40
  14  -4   3   29.60   15.80
  -4 -14   3   17.80   11.90
 -14   4   3   37.10   13.70
   5  14  -3   42.30   17.80
   5  14  -3   23.30   13.50
  14  -5  -3   36.00   14.30
 -14   5  -3   38.90   10.50
 -14   5  -3   14.40    7.80
  14  -5   3   44.60   17.90
  -5 -14   3   21.60   14.20
   5  14   3   37.00   13.10
 -14   5   3   13.40   10.10
   6  14  -3  181.08   28.90
 -14   6  -3  164.98   20.60
 -14   6  -3  151.58   18.30
   6  14  -3  206.98   33.00
  14  -6  -3  169.88   26.90
  -6 -14   3  174.38   28.80
   6  14   3  159.88   24.00
  14  -6   3  136.89   27.10
 -14   6   3  115.49   24.40
 -14   6   3  155.68   23.90
 -14   7  -3   -7.10    7.30
   7  14  -3    7.50   10.70
   7  14  -3   20.40   14.10
 -14   7  -3   -5.80    6.50
  14  -7  -3    2.70   12.00
 -14   7   3   -6.80    7.80
   7  14   3   -1.00    7.10
 -14   7   3   -6.30   11.40
  14  -7   3  -16.30    9.30
   8  14  -3  103.59   27.40
  14  -8  -3   60.99   18.40
   8  14  -3   79.19   21.00
 -14   8  -3   81.79   17.40
 -14   8  -3   81.09   16.30
   8  14   3  126.29   25.50
 -14   8   3   90.79   20.10
 -14   8   3   62.79   20.50
  14  -8   3   48.70   18.90
 -14   9  -3   66.59   16.10
 -14   9  -3   82.39   17.80
   9  14  -3   69.29   20.60
  14  -9  -3   95.19   23.90
 -14   9   3   78.49   23.50
  14  -9   3   53.59   24.80
 -14   9   3  105.89   22.60
 -14  10  -3   12.50   11.10
 -14  10  -3    0.80   10.80
  10  14  -3    1.50   12.30
  14 -10  -3  -12.30   13.00
  14 -10   3    3.70   16.70
 -14  10   3    2.10   12.00
  10  14   3   15.70   10.10
  11  14  -3    9.70   13.30
  14 -11  -3   17.30   21.70
 -14  11  -3    0.20   11.00
 -14  11   3    9.00   13.60
  14 -11   3   -6.10   14.70
  11  14   3    7.80    9.50
  14 -12  -3  129.99   31.60
 -14  12  -3   93.59   34.30
  12  14  -3  133.29   26.90
 -14  12   3  104.09   23.90
  12  14   3  168.88   29.10
  15  10  -3   35.30   13.70
  15  10  -3   26.90   11.30
  15   9  -3   -0.40    8.00
   9 -15  -3   34.80   19.70
  15   9  -3   10.80    9.40
  15   8  -3   33.70   11.70
   8 -15  -3   49.80   20.80
  15   8  -3   49.60   13.20
  15   8  -3   18.90   11.60
  15   8   3   35.50   15.60
   8 -15   3   28.70   21.60
  15   7  -3   22.80    9.60
  15   7  -3   20.70    9.90
   7 -15  -3   32.00   19.20
  15   7  -3   33.60   12.70
  15   7   3   19.90   12.90
   7 -15   3   47.90   22.20
   6 -15  -3  283.57   40.90
  15   6  -3  377.36   26.00
  15   6  -3  346.47   23.90
  15   6  -3  439.86   29.50
  15   6   3  315.97   39.80
   6 -15   3  302.07   41.40
  15   5  -3   -2.90    6.30
  15   5  -3   -0.50    8.10
  15   5  -3   -0.30    6.40
   5 -15  -3   -1.10   13.40
   5 -15   3    6.40   14.10
  15   5   3    0.80   12.20
 -15  -5   3    1.20    5.70
  15   4  -3   21.90   10.00
  15   4  -3   10.80    7.30
  15   4  -3   23.20    8.00
   4 -15  -3   35.90   23.30
 -15  -4   3   22.20    7.90
  15   4   3    8.40   13.00
  15   3  -3   33.70   11.10
  15   3  -3   18.00    8.30
   3 -15  -3   26.60   16.00
  15   3   3   33.20   15.40
   3 -15   3   -3.00   12.90
 -15  -3   3   24.90    8.30
   2 -15  -3   14.60   14.60
  15   2  -3   25.00   10.60
  15   2   3   20.50   14.40
   2 -15   3   31.90   17.20
 -15  -2   3   13.70    7.60
   1 -15  -3   49.60   19.00
  15   1  -3   36.40   11.20
 -15  -1   3   44.40   10.10
   1 -15   3   61.69   21.00
  15   1   3   29.10   16.40
   0 -15  -3   -6.60    9.60
  15   0  -3   -2.40    7.60
  15   0   3   -2.20   10.20
   0 -15   3    0.10   11.10
 -15   0   3   -3.60    6.00
  15  -1  -3    0.70    8.50
  -1 -15  -3    3.70   12.60
  15  -1   3    6.30   10.70
 -15   1   3    5.80    7.90
  -1 -15   3    0.30   11.70
  15  -2  -3   70.39   16.40
  -2 -15  -3   74.19   23.30
 -15   2   3   61.99   13.70
  -2 -15   3   54.39   18.00
  15  -2   3   55.59   17.70
  15  -3  -3    2.80    9.40
  -3 -15  -3    9.70   13.30
  15  -3   3    5.00   11.60
 -15   3   3    0.20    7.50
  -3 -15   3   21.40   14.60
 -15   4  -3  185.58   15.70
  15  -4  -3  195.28   26.00
  -4 -15  -3  229.68   36.00
 -15   4  -3  211.48   17.90
  -4 -15   3  233.18   35.20
 -15   4   3  275.77   30.20
  15  -4   3  196.38   31.50
  15  -5  -3  484.95   38.80
 -15   5  -3  488.95   27.50
 -15   5  -3  496.35   30.00
 -15   5   3  458.65   35.70
  15  -5   3  517.95   44.50
  -5 -15   3  442.56   41.00
 -15   6  -3    3.90    7.20
  15  -6  -3   -6.60    8.90
 -15   6  -3    7.20    8.60
  -6 -15   3   -4.10    9.70
  15  -6   3   -3.70   12.80
 -15   6   3   13.70   11.40
   6  15   3    4.80   10.20
 -15   7  -3   51.99   13.30
 -15   7  -3   21.00   11.20
  15  -7  -3   29.30   14.70
  15  -7   3   32.20   17.40
 -15   7   3   23.50   19.20
   7  15   3   29.30   12.40
 -15   7   3   35.80   14.50
  15  -8  -3    6.90   11.80
 -15   8  -3    2.80   10.10
 -15   8  -3   -1.30    8.30
 -15   8   3    3.50   13.50
 -15   8   3   -9.80    8.50
   8  15   3   -3.60    8.10
  15  -8   3   -2.20   17.70
 -15   9  -3   26.00   12.60
  15  -9  -3    5.30   12.80
  15  -9   3    4.70   14.50
 -15   9   3   11.20   13.30
   9  15   3   -9.80    7.90
  15 -10  -3   -0.60   14.70
 -15  10  -3    2.90   12.10
 -15  10  -3   -9.40    7.60
 -15  10   3    3.50   11.40
  10  15   3    4.10   10.80
  15 -10   3   41.80   22.20
  15 -11  -3    2.30   15.30
 -15  11  -3    4.40   12.30
 -15  11   3   -2.00   11.20
  11  15   3   -2.50    9.50
 -15  12  -3   47.00   16.20
  16  10  -3    7.10   11.20
  16   9  -3   11.60   11.50
  16   8  -3    2.10    8.20
  16   8  -3    4.60   10.60
  16   7  -3   42.50   11.00
  16   7  -3   33.00   13.70
  16   7   3   28.00   15.80
  16   7   3   16.30   14.10
  16   6  -3  109.29   14.50
  16   6  -3   92.49   17.20
   6 -16  -3   87.19   26.70
  16   6  -3   94.09   15.40
   6 -16   3  101.79   37.20
  16   6   3   75.39   20.60
  16   6   3   88.09   21.10
  16   5  -3   34.30   10.30
  16   5  -3   31.70   11.60
   5 -16  -3   15.50   17.30
  16   5   3   43.10   19.10
   5 -16   3   67.09   24.10
  16   4  -3   39.70   10.70
  16   4  -3   26.60   11.10
   4 -16  -3   46.20   20.80
   4 -16   3   29.90   17.70
  16   4   3   35.00   17.00
 -16  -4   3   52.09    9.60
  16   3  -3  134.09   18.90
   3 -16  -3   92.19   24.90
  16   3  -3   51.59   11.80
 -16  -3   3  119.89   14.20
  16   3   3   82.39   21.10
   3 -16   3   50.59   21.00
  16   2  -3  113.29   17.30
   2 -16  -3  140.19   29.20
  16   2   3   86.09   21.50
   2 -16   3  147.29   29.50
 -16  -2   3  133.99   15.70
   1 -16  -3  -11.70   11.30
  16   1  -3    3.10    8.40
 -16  -1   3    1.10    5.80
  16   1   3   -3.00   10.10
   1 -16   3  -13.50   10.50
  16   0  -3    6.80    9.60
   0 -16  -3   11.10   15.60
  16   0   3   14.20   14.30
 -16   0   3   19.00    8.80
  -1 -16  -3   -3.90   13.50
  16  -1  -3    3.10    9.30
  -1 -16   3   12.10   16.10
 -16   1   3    5.90    8.00
  16  -1   3    5.10   11.90
  16  -2  -3   11.30   10.70
  -2 -16  -3   27.50   15.20
 -16   2   3   18.50    9.90
  -2 -16   3   -0.80   13.00
  16  -2   3    3.50   12.40
  -3 -16  -3  107.29   26.60
  16  -3  -3   78.49   17.90
 -16   3   3   82.79   17.50
  16  -3   3   18.60   15.40
  -3 -16   3   71.29   20.70
 -16   4  -3   10.80    6.50
 -16   4  -3   -0.30    3.90
  -4 -16   3   -7.60    9.90
 -16   4   3   12.50   10.50
  16  -4   3   20.70   14.30
 -16   5  -3  102.99   15.40
  16  -5  -3  106.29   21.90
 -16   5  -3   75.99   12.60
  16  -5   3  111.89   25.60
 -16   5   3   85.39   18.40
  -5 -16   3  140.89   27.50
  16  -6  -3    4.50   11.20
 -16   6  -3    3.50    8.20
 -16   6  -3    6.40    8.40
  16  -6   3   19.50   16.80
  -6 -16   3    7.30   13.40
 -16   6   3   18.30   12.00
 -16   7  -3   12.00    9.30
 -16   7  -3   17.70   10.10
  16  -7  -3   27.70   15.90
 -16   7   3   24.40   13.20
  16  -8  -3   -1.90   12.60
 -16   8  -3    1.50    9.90
 -16   8  -3   14.10   11.20
  16  -8   3   31.90   19.90
 -16   8   3   -3.80   10.00
 -16   9  -3   -4.90    8.60
  16  -9  -3   15.20   16.80
 -16   9  -3   -1.20   10.00
  16  -9   3    3.40   17.20
 -16   9   3    0.60   11.00
  16 -10  -3  145.69   31.30
 -16  10  -3  116.99   22.60
 -16  10   3  131.59   26.70
  16 -11  -3    3.10   16.80
 -16  11  -3    7.90   12.20
 -16  11   3   -0.80   11.30
 -16  12  -3   -6.00   11.90
  17   8  -3    5.00   12.80
  17   8   3  -11.20   14.50
  17   7  -3   43.30   13.30
  17   7   3   46.30   21.50
  17   6  -3    0.80    8.60
  17   6  -3    2.70    9.90
  17   6   3    5.50   14.00
  17   6   3    9.50   13.90
  17   5  -3   84.69   15.90
  17   5  -3   70.49   13.50
  17   5   3   55.89   21.30
  17   4  -3    6.90    8.20
  17   4  -3  -10.20    7.70
  17   4   3   -4.90   11.40
 -17  -4   3   -1.30    3.30
  17   3  -3   36.80   11.20
  17   3  -3   49.90   13.20
  17   3   3   31.40   16.30
  17   2  -3    2.70    8.80
  17   2   3   26.50   15.60
   2 -17   3   24.20   17.10
  17   1  -3   14.10   10.60
   1 -17  -3    2.40   15.90
  17   1   3    2.00   10.90
 -17  -1   3   -1.60    4.30
   1 -17   3    5.40   15.80
  17   0  -3   39.60   13.00
   0 -17  -3   18.90   17.70
  17   0   3   36.40   18.20
 -17   0   3   45.20   11.60
   0 -17   3   55.89   21.70
  -1 -17  -3  101.29   26.70
  17  -1  -3   77.79   17.10
 -17   1   3   88.89   15.10
  17  -1   3   62.99   19.90
  -1 -17   3   58.89   21.00
  17  -2  -3   -2.60    9.30
  -2 -17  -3   16.10   15.00
  -2 -17   3   -4.70   11.90
  17  -2   3   -2.00   11.50
 -17   2   3   -5.20    6.80
  -3 -17  -3   15.60   15.00
  17  -3  -3   -6.40    9.20
  -3 -17   3    1.30   14.50
 -17   3   3    5.10    8.90
  17  -3   3    7.30   14.90
  17  -4  -3   84.99   20.10
  -4 -17   3   68.39   23.90
  17  -4   3   51.69   20.70
  17  -5  -3   35.90   16.50
 -17   5  -3    7.10    5.50
  17  -5   3   28.70   19.30
 -17   5   3   17.30   11.10
  -5 -17   3   22.30   15.30
  17  -6  -3   84.79   21.80
 -17   6   3   45.70   16.60
  -6 -17   3   55.39   19.50
  17  -6   3   45.10   22.40
 -17   7  -3   12.90    8.40
  17  -7  -3    4.90   14.80
 -17   7  -3   -6.00    6.70
 -17   7   3    7.60   12.50
  17  -7   3    3.70   14.90
 -17   8  -3   51.09   14.60
  17  -8  -3   57.79   21.30
  17  -8   3   30.40   19.00
 -17   8   3   37.10   15.30
 -17   9  -3   72.19   18.20
  17  -9  -3   95.79   25.80
 -17   9   3   65.99   33.90
  17 -10  -3   40.40   21.90
 -17  10  -3   -1.10   10.30
 -17  10   3   -8.10   11.10
 -17  11  -3    8.20   13.20
 -17  12  -3    5.90   14.40
  18  10   3   68.39   25.50
  18   9   3   39.30   21.00
  18   8   3   42.50   19.80
  18   7   3   -5.80   15.20
  18   6   3   51.09   23.40
  18   5   3   -5.40   13.10
  18   4  -3   17.80    9.70
  18   4   3   15.70   16.20
  18   3  -3   18.40   10.60
  18   3   3   17.10   16.70
  18   2  -3   19.10   11.20
  18   2   3   -1.80   12.10
  18   1  -3   46.90   13.70
 -18  -1   3    0.50    4.50
  18   1   3   19.00   16.10
  18   0  -3   -2.60    8.90
 -18   0   3    5.50    5.30
  18   0   3    3.10   13.10
  18  -1  -3   -7.50    9.10
 -18   1   3   11.00    6.90
  18  -1   3   -0.70   15.00
  18  -2  -3   72.29   18.50
  18  -2   3   84.19   24.70
  18  -3  -3   76.59   19.40
  18  -3   3   38.30   19.00
 -18   3   3    3.80    6.70
  18  -4  -3   96.29   21.90
 -18   4   3   90.79   18.10
  18  -5  -3   77.29   20.70
 -18   5   3   66.79   17.00
  18  -5   3   42.70   21.60
 -18   6  -3   -1.60    6.50
  18  -6  -3    6.40   14.50
  18  -6   3    0.90   15.50
 -18   6   3    8.00   11.10
 -18   7  -3    2.30    7.70
  18  -7  -3   -5.70   14.20
 -18   7   3    3.60   11.50
 -18   8   3   16.80   13.70
  18  -9  -3    4.40   16.20
 -18   9   3   35.80   17.40
 -18  10   3   -9.70   11.90
  19   6   3    6.30   16.80
  19   5   3  -16.80   13.50
  19   4   3   -2.00   16.60
  19   3   3   -7.20   12.90
  19   2   3   -8.90   12.50
  19   1   3   12.70   16.00
  19   0  -3  -14.10   10.90
  19   0   3    5.40   15.80
  19  -1  -3   -6.40   10.40
  19  -1   3   -5.50   14.00
  19  -2  -3   90.79   23.00
  19  -3  -3   50.29   17.50
  19  -3   3   29.60   19.90
  19  -4  -3  130.19   25.20
  19  -4   3  116.89   28.30
  19  -5  -3    3.10   13.90
 -19   5   3    6.70    9.20
  19  -5   3   11.60   18.50
  19  -6  -3   -9.10   12.50
 -19   6   3   -1.40    9.10
  19  -7  -3   77.99   27.60
  19  -8  -3    6.20   17.00
  20   4   3   13.50   21.80
  20   2   3   -1.10   18.10
  20   1   3   21.90   19.10
  20   0   3   -6.70   15.60
  20  -1   3  -15.60   13.10
  20  -2   3   14.50   18.20
  20  -3   3   18.80   19.30
   0   0  -4 1677.73   56.09
   0   0   4 1628.54   55.89
   1   0  -4  179.08   12.90
   0   1  -4  155.98   12.10
  -1   0  -4  135.09   10.70
   0  -1  -4  150.68   11.40
  -1   0   4  163.98   12.70
   1   0   4  115.19   10.40
   0  -1   4  135.59   11.90
   0  -1   4  147.29   12.50
   0   1   4  174.88   12.50
   1   1  -4   70.59    9.10
   1  -1  -4   70.49    8.50
  -1   1  -4   95.69   10.20
  -1  -1  -4  123.29   10.90
   1  -1   4  103.09   12.80
  -1  -1   4   78.89   10.10
  -1  -1   4   77.19    8.30
  -1   1   4   68.29    8.80
   1  -1   4   90.79    9.60
   1   1   4  106.59    9.50
  -1   2  -4 4008.00  127.49
  -1   2  -4 4067.69  130.49
   2   1  -4 4081.19  129.39
   1  -2  -4 4134.59  127.89
  -2  -1   4 4187.68  129.39
   1  -2   4 4333.67  130.79
   2   1   4 4179.08  124.89
   1  -2   4 4005.00  126.79
  -2  -1   4 4287.77  122.19
  -1   2   4 4148.48  128.49
  -1   2   4 4146.59  127.19
   0   2  -4    0.90    4.50
   0   2  -4    6.40    5.60
   0  -2  -4    4.40    4.10
   2   0  -4    7.60    5.60
  -2   0   4   12.50    5.40
   0   2   4    5.70    4.40
   0   2   4    2.40    4.80
   0  -2   4    1.40    5.40
   2   0   4    2.40    3.90
   0  -2   4   10.30    5.20
  -2   1  -4  848.42   31.90
   2  -1  -4  876.21   34.50
  -1  -2  -4  865.81   31.80
   1   2  -4  835.82   34.70
   1   2   4  853.31   32.30
  -1  -2   4  869.81   34.70
  -2   1   4  833.52   30.20
   2  -1   4  843.32   31.40
  -2   1   4  827.02   34.70
   2  -1   4  893.91   37.50
  -1  -2   4  866.71   31.90
   2   2  -4 1488.65   48.00
  -2   2  -4 1538.65   56.79
  -2  -2  -4 1517.85   48.70
   2   2  -4 1458.95   53.69
  -2   2  -4 1459.75   50.89
   2  -2  -4 1466.45   52.49
   2  -2  -4 1446.26   50.49
   2  -2   4 1454.85   50.09
  -2   2   4 1459.55   50.49
  -2  -2   4 1430.46   53.09
  -2   2   4 1423.16   52.89
  -2  -2   4 1477.05   47.40
   2  -2   4 1492.15   56.19
   2   2   4 1535.05   49.40
  -2   3  -4   96.59   13.50
  -2   3  -4   73.19   10.20
   3   2  -4   99.79    6.50
   3   2  -4   96.79   11.80
   2  -3  -4  114.29   12.20
   2  -3   4   74.39    9.20
   3   2   4   90.99    8.00
  -2   3   4  110.99   12.60
  -3  -2   4   97.99    6.10
  -3  -2   4  127.39   13.80
  -2   3   4  126.89   15.60
   1  -3  -4   41.60    8.20
  -1   3  -4   46.70    7.80
   3   1  -4   64.69   10.40
  -3  -1  -4   57.79    6.30
  -1   3  -4   62.89   11.40
  -1   3   4   38.70    7.20
   1  -3   4   53.49    9.90
   3   1   4   49.60    6.20
   1  -3   4   35.30    7.20
  -1   3   4   28.20    7.50
  -3  -1   4   40.40    8.10
   0   3  -4   84.59   10.70
   0   3  -4   62.39    9.80
   3   0  -4   86.79   11.50
  -3   0  -4  100.59    8.70
  -3   0   4   79.29    5.30
   3   0   4   69.39    7.10
   0  -3   4   76.59    9.50
  -3   0   4   73.59   10.10
   0  -3   4   95.39   12.00
   0   3   4   90.09   11.00
   0   3   4   68.49   10.40
  -3   2  -4 2740.83   88.29
   3  -2  -4 2745.33   91.19
  -3   2  -4 2849.51   97.29
   2   3  -4 2914.61   93.29
   3  -2  -4 2766.42   88.19
   2   3  -4 2856.11   88.09
   2   3   4 2898.11   88.19
  -2  -3   4 2798.12   87.59
   3  -2   4 2759.22   87.19
   3  -2   4 2654.23   95.99
  -3   2   4 2794.12   88.69
   3   3  -4 7367.26  228.48
   3   3  -4 7597.94  221.38
   3  -3  -4 7454.05  226.28
  -3   3  -4 7793.22  234.28
  -3   3  -4 7309.07  224.88
  -3   3   4 7585.74  228.68
  -3   3   4 7532.45  226.68
   3  -3   4 7445.35  232.48
   3   3   4 7659.43  221.98
  -3  -3   4 7697.43  228.58
   3  -3   4 7511.85  223.88
   3  -4  -4  825.92   37.20
   4   3  -4  832.92   37.20
  -3   4  -4  860.31   41.70
   4   3  -4  899.61   29.90
  -3   4  -4  829.62   35.10
   3  -4   4  794.92   40.30
  -4  -3   4  941.31   37.50
  -3   4   4  836.72   37.30
  -4  -3   4  833.42   29.20
  -3   4   4  775.82   36.50
   4   3   4  848.32   30.10
  -2   4  -4 1214.28   49.80
   4   2  -4 1151.08   45.50
   2  -4  -4 1097.09   47.20
  -2   4  -4 1126.59   44.10
  -2   4   4 1155.68   45.30
   2  -4   4 1137.49   48.50
   2  -4   4 1219.28   43.80
   4   2   4 1116.79   37.30
  -2   4   4 1052.39   45.20
   1  -4  -4    8.30    6.20
  -1   4  -4   -1.50    5.60
  -4  -1  -4    0.30    2.40
  -1   4  -4   -1.00    4.40
   4   1  -4    0.70    4.80
   4   1   4    6.60    2.90
   1  -4   4    1.70    4.60
  -4  -1   4    7.80    5.30
  -1   4   4    2.90    4.80
  -1   4   4    6.30    5.70
   1  -4   4    0.40    5.90
   0   4  -4 3459.75  112.99
   0   4  -4 3421.36  111.89
   0  -4  -4 3539.55  113.59
   4   0  -4 3399.26  101.19
   4   0  -4 3481.15  111.59
  -4   0  -4 3607.54  103.99
   0   4   4 3505.95  113.49
   4   0   4 3527.85  102.89
   0  -4   4 3371.66  112.09
   0  -4   4 3318.97  110.19
  -4   0   4 3583.54  112.49
  -4   0   4 3395.36  101.39
   1   4  -4  553.34   26.70
   4  -1  -4  500.25   25.70
   1   4  -4  525.95   27.10
  -4   1  -4  517.95   23.40
   4  -1  -4  562.14   21.20
  -1  -4   4  507.25   25.60
  -4   1   4  548.45   21.30
   4  -1   4  530.55   20.60
   1   4   4  572.94   28.60
   4  -1   4  547.55   30.40
  -1  -4   4  548.85   26.30
   2   4  -4 3549.74  110.19
   4  -2  -4 3380.66  107.69
  -4   2  -4 3391.16  118.09
  -4   2  -4 3433.76  107.29
   2   4  -4 3527.15  113.59
   4  -2  -4 3528.95  111.69
  -4   2   4 3460.45  108.29
   4  -2   4 3457.25  117.59
   2   4   4 3606.94  115.09
  -2  -4   4 3517.95  109.69
  -4   2   4 3482.85  112.99
  -2  -4   4 3341.47  111.69
   4  -3  -4 1349.47   50.29
   3   4  -4 1402.76   48.60
   3   4  -4 1435.96   53.89
  -4   3  -4 1412.06   49.10
  -4   3  -4 1287.97   57.19
   4  -3   4 1285.87   56.29
  -4   3   4 1339.87   50.59
  -3  -4   4 1378.46   52.19
   3   4   4 1336.17   54.19
  -3  -4   4 1435.66   48.30
  -4   3   4 1311.97   52.69
   4   4  -4  478.75   26.90
  -4   4  -4  496.45   24.60
   4  -4  -4  468.75   26.20
  -4   4  -4  493.75   31.20
   4   4  -4  524.55   22.50
  -4  -4   4  484.45   21.50
  -4  -4   4  534.05   26.70
  -4   4   4  480.85   26.70
  -4   4   4  505.85   27.50
   4  -4   4  498.35   30.80
  -4   5  -4 1259.87   58.29
   5   4  -4 1309.77   52.79
   5   4  -4 1307.97   45.40
   4  -5  -4 1239.78   53.09
  -4   5  -4 1319.27   50.79
  -5  -4   4 1320.67   51.39
  -4   5   4 1358.06   53.89
   4  -5   4 1316.47   58.19
  -4   5   4 1305.67   54.19
  -3   5  -4  593.84   35.20
   3  -5  -4  604.74   32.10
   5   3  -4  641.94   22.90
   5   3  -4  574.84   30.20
  -3   5  -4  614.24   29.70
  -5  -3   4  593.74   29.90
   3  -5   4  652.63   35.80
  -3   5   4  616.54   31.70
   5   3   4  667.73   23.00
  -3   5   4  590.64   32.10
  -2   5  -4  599.44   33.60
   2  -5  -4  603.34   31.50
  -2   5  -4  567.04   29.00
   5   2  -4  661.93   30.70
  -5  -2   4  635.04   30.00
   2  -5   4  621.84   33.40
  -2   5   4  545.65   30.90
   1  -5  -4 2888.61   98.79
   5   1  -4 2756.52   95.49
  -1   5  -4 2820.82   96.39
  -1   5  -4 2817.62   99.79
  -5  -1   4 2958.90   96.89
   1  -5   4 2945.01   99.79
   1  -5   4 2985.00   95.69
  -1   5   4 2882.41   98.99
   5   0  -4 1443.56   54.69
   0  -5  -4 1514.95   58.39
  -5   0  -4 1487.85   46.20
   0   5  -4 1529.05   58.29
   0   5  -4 1465.85   56.49
   5   0  -4 1473.55   45.60
   0   5   4 1461.85   58.09
   0  -5   4 1399.26   54.29
  -5   0   4 1453.75   55.59
  -5   0   4 1514.55   46.30
   0  -5   4 1442.46   56.89
   1   5  -4  279.87   19.60
   5  -1  -4  303.67   19.20
   5  -1  -4  267.77   14.20
  -1  -5  -4  284.37   20.90
   1   5  -4  313.77   20.50
   5  -1   4  277.47   22.80
  -1  -5   4  304.37   19.40
   1   5   4  285.27   20.70
  -5   1   4  309.37   15.20
  -1  -5   4  283.37   22.40
  -5   1   4  285.97   19.40
   5  -2  -4   -1.80    3.80
   2   5  -4    4.20    5.60
   5  -2  -4   13.80    6.20
   2   5  -4    2.00    5.70
  -5   2  -4    2.50    7.60
  -5   2  -4   -0.70    3.60
  -2  -5   4    5.90    5.30
  -5   2   4   -5.00    3.90
  -2  -5   4    3.20    5.10
   2   5   4   -5.60    5.70
  -5   2   4    1.60    5.20
   5  -2   4   10.50    7.80
   3   5  -4 1892.81   71.69
   3   5  -4 1961.10   68.49
   5  -3  -4 1953.50   68.79
  -5   3  -4 1932.51   66.09
  -5   3  -4 1935.21   77.69
   3   5   4 2021.30   74.89
  -3  -5   4 1971.10   68.19
  -3  -5   4 1995.90   70.59
  -5   3   4 2026.30   72.19
   5  -3   4 2099.59   78.19
  -5   3   4 1954.70   69.09
   4   5  -4   47.20    9.10
  -5   4  -4   25.60   11.20
   5  -4  -4   41.90    9.60
   4   5  -4   13.10    7.00
  -5   4  -4   32.40    7.50
   4   5   4   29.90    9.70
   5  -4   4   25.70   10.60
  -5   4   4   29.20    9.10
  -5   4   4   30.60    9.30
  -4  -5   4   33.00    7.60
  -4  -5   4   54.79   10.60
  -5   5  -4  551.44   35.30
   5   5  -4  474.35   28.40
   5   5  -4  522.65   24.80
  -5   5  -4  499.65   26.60
   5  -5  -4  471.95   28.80
  -5   5   4  531.95   30.60
  -5   5   4  566.54   30.80
   5  -5   4  480.65   33.30
   5   5   4  556.04   31.80
  -5  -5   4  534.15   24.20
  -5  -5   4  507.25   27.60
  -5   6  -4  140.39   16.20
   6   5  -4  132.39   11.80
   6   5  -4  191.38   19.70
   5  -6  -4  152.68   20.00
  -5   6  -4   99.29   21.10
  -5   6   4  171.88   21.30
   5  -6   4  155.08   21.80
  -5   6   4  147.39   19.40
  -6  -5   4  186.08   19.20
  -4   6  -4  879.91   39.90
  -4   6  -4  914.41   47.80
   6   4  -4  923.21   33.60
   4  -6  -4  890.01   43.40
   6   4  -4  897.31   40.90
   4  -6   4  849.22   45.80
   6   4   4  861.81   31.20
  -6  -4   4  938.81   40.20
  -4   6   4  956.70   44.90
   6   3  -4    9.50    6.80
   6   3  -4   10.10    3.40
  -3   6  -4    6.70    8.90
  -3   6  -4   12.30    6.70
   3  -6  -4   12.50    7.80
   3  -6   4   20.30    9.90
  -6  -3   4    5.10    5.60
  -3   6   4   12.80    8.10
   6   2  -4 4140.49  118.39
  -2   6  -4 4045.60  131.69
   6   2  -4 4076.79  117.89
  -2   6  -4 4018.00  137.69
   6   2  -4 4352.66  132.09
   2  -6  -4 4081.19  135.39
  -2   6   4 3957.10  135.39
   2  -6   4 3927.31  136.19
  -6  -2   4 3764.32  129.49
  -1   6  -4  282.77   19.70
  -1   6  -4  197.98   21.50
   6   1  -4  221.68    9.40
   6   1  -4  234.58   17.70
   1  -6  -4  233.08   23.40
  -1   6   4  223.38   20.20
  -6  -1   4  229.88   17.60
   1  -6   4  227.58   20.60
   0   6  -4  483.05   29.20
   0  -6  -4  486.55   29.30
   6   0  -4  517.25   26.10
   0   6  -4  483.95   27.40
   6   0  -4  457.35   18.50
  -6   0   4  462.25   25.90
   0  -6   4  474.75   28.70
   0   6   4  447.06   28.80
   6   0   4  473.25   31.10
   1   6  -4   66.99   12.50
   1   6  -4   66.89   11.90
   6  -1  -4   61.79    7.90
  -1  -6  -4   34.90   10.10
   6  -1  -4   52.69    9.60
  -6   1  -4   60.29    7.60
  -1  -6   4   62.59   12.40
   6  -1   4   28.80   11.00
  -6   1   4   67.29    8.70
  -1  -6   4   69.59   12.10
  -6   1   4   47.70   10.60
   1   6   4   50.39   11.50
   2   6  -4 5133.29  161.28
  -6   2  -4 4997.70  152.08
   6  -2  -4 4867.11  158.18
   2   6  -4 4776.42  161.08
   6  -2  -4 4986.20  154.98
   6  -2   4 5178.48  168.18
   2   6   4 4942.91  164.48
  -6   2   4 5154.88  161.28
  -2  -6   4 5146.08  160.08
  -2  -6   4 5355.46  161.38
  -6   2   4 5128.49  155.88
   3   6  -4   11.00    6.40
  -6   3  -4   -3.80    8.10
  -6   3  -4    4.70    4.10
   3   6  -4   10.00    7.00
   6  -3  -4    6.90    5.50
  -6   3   4   12.20    6.80
   3   6   4   -8.00    5.40
  -3  -6   4   12.00    6.20
  -3  -6   4    5.00    6.50
  -6   3   4   13.70    7.20
   6  -3   4   12.30    9.80
   6  -4  -4  872.51   40.50
   4   6  -4  882.91   39.30
   4   6  -4  868.71   41.90
  -6   4  -4  922.41   37.50
  -6   4  -4  893.71   48.30
  -4  -6   4  941.21   40.90
   4   6   4  929.81   44.90
  -6   4   4  966.30   43.20
  -4  -6   4  941.51   39.30
  -6   4   4  880.61   41.20
   6  -4   4  917.71   47.50
   6  -5  -4  141.49   17.90
  -6   5  -4  146.69   15.60
   5   6  -4  158.48   16.40
   5   6  -4  122.29   17.20
  -6   5   4  133.19   17.40
  -5  -6   4  147.89   17.50
   5   6   4  137.99   19.10
  -5  -6   4  112.29   14.60
   6  -5   4  130.59   20.30
  -6   5   4  156.18   19.20
  -6   6  -4 1325.57   63.99
   6  -6  -4 1269.77   56.79
   6   6  -4 1338.97   50.29
   6   6  -4 1246.08   54.59
  -6   6  -4 1209.08   51.29
   6  -6   4 1162.08   60.09
  -6   6   4 1335.67   56.39
  -6  -6   4 1337.97   52.79
  -6   6   4 1259.57   56.89
   6  -7  -4  251.37   27.80
   7   6  -4  227.18   16.80
  -6   7  -4  242.58   30.60
   7   6  -4  238.68   20.70
  -6   7   4  207.98   22.70
  -6   7   4  255.17   32.80
   6  -7   4  246.68   29.90
  -7  -6   4  224.68   18.60
   7   6   4  209.68   24.10
   7   6   4  257.17   16.90
   7   5  -4  555.44   25.40
   7   5  -4  567.14   31.50
  -5   7  -4  555.34   38.50
  -5   7  -4  544.75   31.00
   5  -7  -4  535.85   34.10
  -5   7   4  539.85   35.10
   7   5   4  524.55   21.70
  -7  -5   4  540.75   29.40
   5  -7   4  521.45   36.50
   7   4  -4   64.69   12.20
  -4   7  -4   47.90   13.50
   4  -7  -4   58.89   14.00
   7   4  -4   72.19    8.50
  -4   7  -4   68.09   11.70
   4  -7   4   68.29   15.70
  -7  -4   4   71.09   11.70
  -4   7   4   87.99   16.60
   7   3  -4  926.71   41.70
   7   3  -4  933.31   32.20
   3  -7  -4  886.01   45.50
  -3   7  -4  879.11   42.10
  -3   7  -4  898.81   48.80
  -7  -3   4  982.20   41.50
  -3   7   4  902.21   46.30
   3  -7   4  989.10   49.20
   7   2  -4  130.79   15.80
   2  -7  -4  142.79   19.30
   7   2  -4  155.18    8.40
   7   2  -4  167.78    9.10
  -2   7  -4  168.58   19.10
  -2   7  -4  160.48   22.40
  -7  -2   4  157.98   17.40
   2  -7   4  150.18   20.10
  -2   7   4  164.08   21.10
  -1   7  -4 3146.39  109.59
  -1   7  -4 3198.58  114.89
   7   1  -4 3225.48   96.59
   7   1  -4 3210.78  106.89
   1  -7  -4 3166.18  113.29
   1  -7   4 3240.28  114.29
  -7  -1   4 3211.48  107.49
  -1   7   4 3263.27  114.89
   0   7  -4  529.25   31.10
   0  -7  -4  616.74   34.90
   0   7  -4  604.14   34.80
   7   0  -4  583.94   23.40
   7   0  -4  659.63   30.70
   7   0   4  584.74   36.40
   0  -7   4  615.74   34.70
   0   7   4  601.34   35.00
  -7   0   4  539.25   29.90
  -7   1  -4  151.08    9.40
   7  -1  -4  152.78   11.90
   7  -1  -4  126.49   14.50
   1   7  -4  133.79   16.40
  -1  -7  -4  142.19   18.60
   1   7  -4  169.18   19.80
  -7   1   4  171.68   12.90
   1   7   4  152.78   19.30
   7  -1   4  160.48   20.90
  -1  -7   4  200.98   21.80
  -7   1   4  218.08   21.50
   7  -2  -4  449.56   23.00
   7  -2  -4  426.96   24.70
  -2  -7  -4  453.95   29.90
  -7   2  -4  419.86   19.50
   2   7  -4  428.96   27.50
   2   7  -4  466.75   28.40
  -7   2   4  440.46   23.70
  -2  -7   4  469.35   26.70
   2   7   4  423.96   29.40
   7  -2   4  442.26   31.30
  -7   2   4  447.46   26.90
  -2  -7   4  432.26   27.40
  -7   3  -4 2081.09   85.59
   3   7  -4 2049.79   78.19
  -7   3  -4 2000.10   68.89
   3   7  -4 2055.99   77.09
   7  -3  -4 2087.89   74.29
   7  -3   4 2064.49   83.69
  -3  -7   4 2271.17   77.89
  -7   3   4 1989.80   76.49
  -3  -7   4 2148.78   76.59
   3   7   4 1952.50   80.29
  -7   3   4 2104.79   74.79
  -7   4  -4  103.09   12.30
   7  -4  -4  122.79   16.00
   4   7  -4  113.79   16.20
   4   7  -4  138.39   18.70
  -4  -7   4  146.29   17.50
  -7   4   4  124.29   17.10
  -4  -7   4  156.38   18.40
  -7   4   4  114.49   16.20
   7  -4   4   90.69   17.20
   5   7  -4  754.82   36.00
  -7   5  -4  690.13   43.80
  -7   5  -4  696.03   33.00
   5   7  -4  760.42   38.80
   7  -5  -4  758.22   38.30
   5   7   4  698.43   40.00
  -7   5   4  655.43   37.00
  -5  -7   4  688.33   35.10
   7  -5   4  725.83   43.60
  -7   5   4  692.93   38.20
  -5  -7   4  739.93   34.80
   7  -6  -4  334.87   26.40
   6   7  -4  289.37   23.80
  -7   6  -4  319.77   34.10
  -7   6  -4  318.77   21.90
   6   7  -4  341.27   22.40
  -6  -7   4  363.76   23.70
   7  -6   4  323.77   29.60
  -6  -7   4  343.87   21.90
  -7   6   4  317.57   25.10
  -7   6   4  297.67   25.60
   6   7   4  285.27   25.30
   7   7  -4  402.96   31.90
  -7   7  -4  376.66   33.70
   7   7  -4  388.96   24.30
  -7   7  -4  370.66   25.80
   7  -7  -4  376.06   29.70
  -7  -7   4  409.56   25.70
  -7   7   4  392.66   29.00
   7  -7   4  411.06   34.40
  -7   7   4  466.95   33.00
   7   7   4  372.36   29.70
   7   7   4  384.86   20.70
  -7   8  -4  100.29   21.30
  -7   8  -4  103.39   16.30
   8   7  -4   95.39   19.40
   8   7  -4   89.09   13.40
   7  -8  -4   86.99   18.70
   8   7   4  110.99   12.30
  -7   8   4  100.09   17.30
  -7   8   4   90.79   18.20
   8   7   4  104.29   19.50
  -8  -7   4  108.79   16.20
   8   6  -4 1244.38   57.59
  -6   8  -4 1368.76   69.89
   8   6  -4 1432.56   52.99
  -6   8  -4 1402.86   59.09
   6  -8  -4 1254.97   62.59
   8   6   4 1292.57   61.49
  -6   8   4 1422.06   62.99
  -6   8   4 1374.96   65.29
   8   6   4 1448.85   48.30
   6  -8   4 1353.16   67.59
  -8  -6   4 1463.55   56.69
   8   5  -4  187.08   21.50
   8   5  -4  170.38   13.50
  -5   8  -4  198.38   21.10
   5  -8  -4  218.48   25.60
  -5   8  -4  154.98   24.50
   8   5   4  200.48   11.40
  -8  -5   4  210.38   21.60
   5  -8   4  163.58   24.60
   8   5   4  193.78   10.60
  -5   8   4  177.38   24.80
  -4   8  -4 1014.00   54.69
   8   4  -4  949.31   44.80
   8   4  -4  980.70   36.90
   4  -8  -4 1061.29   52.19
  -4   8  -4 1004.30   47.00
  -8  -4   4  977.10   43.50
   4  -8   4 1110.59   55.29
  -4   8   4  996.90   51.69
   3  -8  -4  190.38   23.90
   8   3  -4  219.98   21.20
  -3   8  -4  177.78   20.70
   8   3  -4  191.18   11.90
   8   3  -4  179.58   12.20
  -3   8  -4  204.38   26.00
  -8  -3   4  217.08   17.60
  -3   8   4  202.08   24.40
   3  -8   4  191.28   25.20
  -2   8  -4 2489.45   99.49
   8   2  -4 2421.86   79.49
   8   2  -4 2684.93   90.59
   8   2  -4 2626.84   80.29
  -2   8  -4 2613.54   93.79
   2  -8  -4 2527.25   97.59
   2  -8   4 2624.64   99.79
  -2   8   4 2523.35   97.99
  -8  -2   4 2607.14   89.99
  -1   8  -4  153.78   24.50
   1  -8  -4  213.28   24.00
   8   1  -4  189.28   11.50
  -1   8  -4  124.19   16.40
   8   1  -4  188.18   19.10
  -8  -1   4  204.88   17.30
  -1   8   4  238.38   26.70
   1  -8   4  184.08   22.70
   8   1   4  205.48   25.70
   8   0  -4  456.05   20.60
   8   0  -4  448.46   25.50
   0   8  -4  469.85   31.90
   0  -8  -4  442.56   30.90
   0   8  -4  419.46   27.80
  -8   0   4  445.76   26.70
   0  -8   4  394.96   29.40
   0   8   4  431.36   31.20
   8   0   4  480.65   33.10
   1   8  -4    4.30    7.40
  -8   1  -4   10.40    3.50
  -1  -8  -4   10.00    9.20
   8  -1  -4   10.60    5.50
   1   8  -4    7.90    6.70
   8  -1  -4   12.90    6.40
   8  -1   4    3.00    8.80
  -1  -8   4    6.90    7.80
  -8   1   4    9.10    5.60
  -8   1   4   13.60    7.30
   1   8   4   13.40    9.00
  -8   2  -4  922.01   34.20
  -2  -8  -4 1002.20   49.20
   2   8  -4 1008.70   47.10
   2   8  -4  845.82   44.30
   8  -2  -4  908.71   38.90
  -2  -8   4 1001.00   46.50
  -8   2   4  930.71   40.20
   2   8   4  882.01   47.30
   8  -2   4  910.41   49.30
  -8   2   4  948.81   43.80
  -8   3  -4  203.38   14.10
   8  -3  -4  241.98   18.50
   3   8  -4  235.28   24.90
   3   8  -4  240.28   21.20
  -8   3   4  180.08   20.10
   8  -3   4  203.28   25.80
  -8   3   4  209.18   18.60
  -3  -8   4  222.08   20.40
   3   8   4  270.77   28.30
   8  -4  -4    5.40    7.00
   4   8  -4    7.80    7.10
   4   8  -4    0.80    6.10
  -8   4  -4    4.70    9.40
  -8   4  -4   19.80    6.20
   4   8   4    3.20    8.00
  -8   4   4   12.60    7.20
  -8   4   4    9.80    7.20
  -4  -8   4   -0.60    5.80
   8  -4   4   13.80   10.10
   5   8  -4  134.09   18.60
   8  -5  -4  123.59   18.20
  -8   5  -4  128.09   14.70
   5   8  -4  116.69   17.30
  -8   5  -4  113.19   21.50
   8  -5   4  156.08   24.70
  -5  -8   4  110.49   16.20
  -8   5   4   99.29   16.60
  -5  -8   4  121.49   16.40
   5   8   4  137.69   20.40
  -8   5   4  105.49   16.90
   6   8  -4  447.86   28.40
   8  -6  -4  417.56   30.30
  -8   6  -4  414.66   35.90
   6   8  -4  437.46   30.10
  -8   6  -4  474.15   27.00
  -8   6   4  421.26   30.00
   6   8   4  421.96   31.80
   8  -6   4  433.66   35.30
  -8   6   4  416.96   31.10
  -6  -8   4  447.66   27.40
  -6  -8   4  448.46   27.90
   6   8   4  439.16   24.00
   7   8  -4   -2.80    5.90
  -8   7  -4   -8.70    4.10
   7   8  -4    3.00    6.90
  -8   7  -4    1.70    9.70
   8  -7  -4    2.40    8.10
  -7  -8   4    1.50    5.90
  -8   7   4   -1.80    7.60
   8  -7   4   -6.50    8.90
   7   8   4    9.20    9.00
   7   8   4   -5.40    3.60
  -8   7   4   12.20    8.50
  -8   8  -4 2407.36  105.29
   8   8  -4 2511.15   87.89
  -8   8  -4 2164.98   87.59
   8   8  -4 2398.76   92.09
   8  -8  -4 2426.46   97.49
  -8  -8   4 2448.75   87.89
   8  -8   4 2377.06  102.09
   8   8   4 2279.47   95.29
   8   8   4 2342.47   80.79
  -8   8   4 2353.36   98.29
   9   8  -4  606.74   33.60
   9   8  -4  611.04   37.90
  -8   9  -4  600.14   47.60
  -8   9  -4  614.04   37.40
   9   8   4  583.14   40.10
  -8   9   4  622.04   44.20
  -8   9   4  634.34   41.10
  -9  -8   4  624.94   34.40
   8  -9   4  648.64   47.40
   9   8   4  603.34   29.00
   7  -9  -4 1377.56   67.99
  -7   9  -4 1403.26   61.89
   9   7  -4 1346.07   55.19
   9   7  -4 1327.47   60.49
  -7   9  -4 1385.26   73.89
  -7   9   4 1381.86   69.19
  -9  -7   4 1392.96   57.39
   9   7   4 1354.36   49.80
   9   7   4 1580.14   68.19
  -7   9   4 1341.87   64.69
   7  -9   4 1447.16   72.79
  -6   9  -4  368.06   27.90
   9   6  -4  356.46   22.00
   9   6  -4  363.36   26.80
   6  -9  -4  373.06   32.10
  -6   9  -4  366.56   39.60
   6  -9   4  409.66   35.80
  -6   9   4  415.86   33.80
   9   6   4  424.76   31.50
  -9  -6   4  355.46   24.10
   9   6   4  381.76   18.00
   5  -9  -4 2738.33  105.19
   9   5  -4 2627.34   86.39
  -5   9  -4 2558.14   97.29
   9   5  -4 2605.54   95.19
  -5   9  -4 2753.82  110.09
   5  -9   4 2555.64  106.49
  -9  -5   4 2572.24   92.19
  -5   9   4 2595.84  104.89
   9   4  -4  137.19   11.20
  -4   9  -4  179.18   22.10
  -4   9  -4  146.39   24.30
   9   4  -4  172.58   20.10
   4  -9  -4  122.39   20.40
   4  -9   4  154.98   23.70
  -4   9   4  155.68   23.20
  -9  -4   4  194.38   20.00
   9   3  -4 1031.40   46.80
   9   3  -4 1088.69   40.10
   3  -9  -4 1069.79   55.49
  -3   9  -4 1130.39   58.49
   9   3  -4 1077.69   38.50
  -3   9  -4 1055.99   50.59
   3  -9   4 1052.29   56.59
  -3   9   4 1148.89   57.29
  -9  -3   4 1103.79   47.00
  -2   9  -4  429.36   33.60
   2  -9  -4  393.56   31.00
   9   2  -4  404.76   19.40
  -2   9  -4  433.46   29.30
   9   2  -4  421.56   25.70
  -9  -2   4  418.46   25.80
  -2   9   4  418.06   31.90
   2  -9   4  383.86   31.80
   1  -9  -4 2223.28   91.09
  -1   9  -4 2185.98   91.69
  -1   9  -4 2237.48   86.59
   9   1  -4 2307.07   81.29
   9   1  -4 2360.66   74.29
   9   1   4 2262.97   92.69
   1  -9   4 2279.97   91.59
  -9  -1   4 2182.98   82.09
  -1   9   4 2407.86   93.69
   9   0  -4  236.18   14.90
   0  -9  -4  202.08   25.00
   9   0  -4  225.28   17.70
   0   9  -4  165.58   23.70
   0   9  -4  182.48   21.00
   0   9   4  218.38   26.20
   9   0   4  289.47   32.30
  -9   0   4  195.98   20.90
   0  -9   4  297.37   31.70
   1   9  -4  600.04   36.90
   1   9  -4  575.44   34.20
   9  -1  -4  537.35   29.00
   9  -1  -4  566.04   26.80
  -1  -9  -4  506.45   35.40
   9  -1   4  547.85   37.20
  -1  -9   4  542.65   35.50
  -9   1   4  510.35   30.70
   1   9   4  555.64   37.20
   2   9  -4   32.50   10.40
  -9   2  -4   21.90    5.30
  -2  -9  -4   40.50   13.10
   9  -2  -4   29.50    8.10
   2   9   4   28.80   12.50
   9  -2   4    1.50    7.80
  -9   2   4   28.40    8.90
  -9   2   4   35.20   10.70
  -2  -9   4   25.90    9.80
  -9   3  -4  549.85   25.20
   9  -3  -4  532.25   30.00
   3   9  -4  527.45   33.70
   3   9  -4  514.35   34.00
   3   9   4  518.65   36.20
   9  -3   4  574.24   39.10
  -3  -9   4  625.94   35.90
  -9   3   4  569.94   31.80
  -9   3   4  565.54   33.00
   9  -4  -4  176.58   20.40
  -9   4  -4  186.88   15.00
   4   9  -4  253.47   27.20
   4   9  -4  170.18   21.70
  -9   4  -4  198.58   27.30
  -4  -9   4  215.88   24.70
  -9   4   4  179.38   21.80
   9  -4   4  148.89   23.00
   4   9   4  210.28   26.20
  -9   4   4  177.08   20.80
  -9   5  -4 1136.69   47.40
   5   9  -4 1172.38   54.69
   5   9  -4 1192.48   55.69
  -9   5  -4 1209.88   64.49
   9  -5  -4 1159.98   54.19
  -9   5   4 1164.28   54.69
   9  -5   4 1148.29   61.49
   5   9   4 1195.58   59.69
  -5  -9   4 1251.47   54.49
  -9   5   4 1154.88   55.29
   6   9  -4  132.89   19.30
   9  -6  -4  172.78   23.40
   6   9  -4  135.59   20.50
  -9   6  -4  155.18   17.60
  -9   6  -4  129.59   24.10
   6   9   4  157.08   24.90
  -9   6   4  154.58   22.10
  -6  -9   4  160.98   20.20
   6   9   4  178.58   18.90
   9  -6   4  142.99   23.80
  -9   6   4  141.29   21.90
  -9   7  -4 1560.34   80.49
   9  -7  -4 1671.43   72.99
  -9   7  -4 1521.55   63.99
   7   9  -4 1637.24   70.79
   7   9  -4 1636.74   67.79
   9  -7   4 1540.65   77.29
  -9   7   4 1586.14   73.39
   7   9   4 1650.13   61.39
  -9   7   4 1596.64   70.89
   7   9   4 1674.63   75.09
  -9   8  -4  323.77   26.00
  -9   8  -4  415.46   45.50
   8   9  -4  303.97   27.40
   8   9  -4  288.47   24.80
   9  -8  -4  388.36   33.20
   8   9   4  358.36   31.50
  -9   8   4  377.16   39.40
   8   9   4  356.66   22.40
   9  -8   4  374.06   42.40
  -9   8   4  327.67   29.60
  -9   9  -4  558.14   59.79
   9  -9  -4  525.35   39.60
  -9   9  -4  397.06   30.40
   9   9  -4  436.06   29.60
   9   9  -4  427.06   32.10
   9   9   4  411.36   34.90
   9   9   4  445.46   25.50
   9  -9   4  403.46   43.90
  -9   9   4  424.66   34.30
  -9   9   4  358.16   38.70
  10   9  -4  115.29   20.60
   9 -10  -4  109.39   23.50
  -9  10  -4  122.29   20.60
  10   9  -4   97.69   16.60
  -9  10  -4   73.19   23.00
   9 -10   4  103.79   24.70
  10   9   4   87.29   13.00
  10   9   4   89.99   19.90
  -9  10   4  112.59   21.60
  -9  10   4   97.49   23.60
  10   8  -4   42.40   12.60
  10   8  -4   30.30   10.40
  -8  10  -4   25.20   11.40
  -8  10  -4   52.09   19.30
   8 -10  -4   41.60   16.70
  -8  10   4   20.40   15.10
 -10  -8   4   54.49   12.60
  10   8   4   56.99   17.10
  -8  10   4   42.30   14.70
   8 -10   4   28.00   15.30
  10   8   4   50.09    9.30
  -7  10  -4  513.65   44.80
   7 -10  -4  533.25   40.50
  10   7  -4  538.75   29.30
  10   7  -4  527.15   34.10
  -7  10  -4  481.05   34.30
  10   7   4  556.34   38.20
 -10  -7   4  535.25   30.80
  10   7   4  505.85   23.60
  -7  10   4  554.04   42.70
   7 -10   4  589.04   45.30
  -6  10  -4  541.75   43.00
   6 -10  -4  546.75   40.30
  -6  10  -4  492.25   34.30
  10   6  -4  491.05   32.40
  10   6  -4  500.85   27.00
   6 -10   4  588.54   44.00
  -6  10   4  551.24   41.40
 -10  -6   4  534.75   30.10
  -5  10  -4    6.50    8.80
   5 -10  -4   -3.30    9.50
  -5  10  -4   -5.00    8.70
  10   5  -4    2.00    5.00
  10   5  -4   -5.80    5.50
   5 -10   4    8.40   11.30
 -10  -5   4    6.60    5.80
  -5  10   4    0.50    9.20
  10   4  -4 1477.45   50.79
  -4  10  -4 1362.26   63.09
   4 -10  -4 1363.96   71.79
  10   4  -4 1393.16   52.49
  10   4  -4 1478.15   59.59
  -4  10  -4 1440.66   72.39
   4 -10   4 1468.55   72.19
  -4  10   4 1393.26   69.69
 -10  -4   4 1360.26   56.69
  10   3  -4  324.17   17.20
  10   3  -4  386.26   24.90
  -3  10  -4  293.67   26.10
  -3  10  -4  324.77   35.10
   3 -10  -4  355.96   36.80
  10   3  -4  330.77   18.60
  -3  10   4  284.17   32.50
   3 -10   4  295.07   33.00
 -10  -3   4  346.67   23.10
  -2  10  -4    7.00    7.40
  10   2  -4    5.40    4.60
  -2  10  -4    2.70    9.10
  10   2  -4    9.30    6.90
   2 -10  -4   -6.50    6.70
   2 -10   4    4.80    9.50
  -2  10   4    7.90    9.50
  10   2   4   -1.00    8.80
 -10  -2   4   -6.20    4.30
  -1  10  -4  172.78   21.00
  10   1  -4  199.88   14.30
  10   1  -4  182.08   19.10
   1 -10  -4  278.47   30.20
  -1  10  -4  164.88   24.50
  10   1   4  286.77   32.60
   1 -10   4  202.48   26.50
  -1  10   4  232.48   28.40
 -10  -1   4  226.28   22.80
   0  10  -4  449.86   31.20
  10   0  -4  457.35   26.30
   0  10  -4  471.25   35.40
  10   0  -4  447.66   23.30
   0 -10  -4  419.36   33.00
   0  10   4  481.95   35.90
 -10   0   4  423.06   27.60
  10   0   4  442.76   34.70
   0 -10   4  477.35   35.20
  10  -1  -4   56.69   13.20
  -1 -10  -4   74.09   17.60
   1  10  -4   88.59   19.00
   1  10  -4   59.09   14.00
 -10   1   4   54.09   12.60
   1  10   4   54.59   15.50
  -1 -10   4   34.70   12.20
  10  -1   4   44.30   14.50
   2  10  -4  516.65   34.60
  10  -2  -4  506.85   28.40
   2  10  -4  475.15   35.00
 -10   2  -4  520.05   22.50
  -2 -10  -4  473.25   35.80
 -10   2  -4  522.65   22.20
 -10   2   4  473.85   30.70
 -10   2   4  560.34   31.00
  -2 -10   4  576.64   36.60
  10  -2   4  478.15   37.20
   2  10   4  565.04   39.00
   3  10  -4   14.40    9.50
   3  10  -4   -2.60    7.50
  10  -3  -4   -1.30    6.30
  -3 -10  -4   13.90   10.10
 -10   3  -4   13.00    5.30
 -10   3   4    3.40    6.40
   3  10   4   13.30   10.50
  -3 -10   4   14.90   10.20
 -10   3   4   14.30    7.90
  10  -3   4   15.30   10.60
 -10   4  -4  701.93   32.20
  10  -4  -4  701.83   38.50
   4  10  -4  752.12   42.50
   4  10  -4  715.33   42.50
  10  -4   4  728.83   46.80
 -10   4   4  767.22   41.40
  -4 -10   4  746.93   42.20
   4  10   4  654.73   44.00
 -10   4   4  736.53   40.70
 -10   5  -4  328.57   21.70
 -10   5  -4  387.26   41.90
   5  10  -4  364.46   28.90
   5  10  -4  412.56   30.40
  10  -5  -4  365.86   27.90
 -10   5   4  313.87   27.80
  10  -5   4  271.97   33.10
  -5 -10   4  308.97   26.60
   5  10   4  346.67   31.40
 -10   5   4  351.26   27.70
 -10   6  -4  447.16   27.10
   6  10  -4  460.25   32.90
  10  -6  -4  399.86   31.80
   6  10  -4  468.75   33.00
 -10   6  -4  447.46   39.90
   6  10   4  443.66   27.00
  10  -6   4  394.86   36.40
   6  10   4  491.05   37.00
  -6 -10   4  417.06   30.10
 -10   6   4  401.16   31.20
 -10   6   4  383.76   32.60
   7  10  -4   10.90    9.20
  10  -7  -4   24.10   12.50
   7  10  -4   19.80   10.80
 -10   7  -4   -0.80   10.80
 -10   7  -4   -5.10    6.10
  10  -7   4   19.10   13.40
   7  10   4   39.10   14.70
 -10   7   4    9.80   10.60
   7  10   4   23.20    8.40
   8  10  -4  440.96   33.60
   8  10  -4  474.85   32.90
  10  -8  -4  432.76   36.60
 -10   8  -4  442.16   30.40
  10  -8   4  508.75   42.20
   8  10   4  423.86   36.30
 -10   8   4  392.26   35.70
 -10   8   4  469.85   35.60
 -10   9  -4  401.16   47.30
 -10   9  -4  435.26   31.50
  10  -9  -4  382.66   35.80
   9  10  -4  378.16   32.00
   9  10  -4  443.06   31.80
   9  10   4  417.76   26.50
 -10   9   4  399.86   34.40
 -10   9   4  438.96   38.80
  10  -9   4  464.05   41.70
   9  10   4  403.86   35.70
  10  10  -4  352.96   30.60
 -10  10  -4  462.15   71.39
 -10  10  -4  302.97   31.00
  10 -10  -4  320.67   38.20
  10  10  -4  361.36   28.50
 -10  10   4  304.77   33.70
  10 -10   4  335.77   42.80
  10  10   4  334.67   23.10
  10  10   4  366.36   50.79
  10 -11  -4   -7.20    9.80
  11  10  -4    6.40    9.50
 -10  11  -4    3.10   10.10
  11  10  -4    3.10    7.60
 -10  11   4    2.90    9.00
  10 -11   4    3.90   13.20
  11  10   4    2.00   10.80
  11  10   4    2.20    6.00
 -10  11   4   -7.00   12.10
  11   9  -4   57.69   13.00
  -9  11  -4   30.00   13.20
  11   9  -4   41.80   13.30
   9 -11  -4   48.20   17.10
  11   9   4   47.70    9.80
  -9  11   4   25.50   16.00
  -9  11   4   54.09   17.20
   9 -11   4   21.20   16.90
  11   9   4   29.30   14.90
  -8  11  -4    7.50   14.70
  11   8  -4   18.50    8.70
   8 -11  -4   27.90   14.90
  11   8  -4   32.50   12.80
  11   8   4   28.90   13.00
   8 -11   4   17.30   16.50
  -8  11   4   28.40   13.40
  11   8   4   34.40    7.50
 -11  -8   4   24.60    9.40
  -8  11   4   28.30   16.40
  11   7  -4  293.37   22.00
  -7  11  -4  421.66   46.90
  11   7  -4  372.46   28.50
   7 -11  -4  358.86   39.20
  -7  11  -4  345.07   30.30
  -7  11   4  394.86   47.50
   7 -11   4  306.07   39.50
  11   7   4  328.57   34.70
 -11  -7   4  350.96   24.40
  -6  11  -4   53.29   15.20
   6 -11  -4   70.69   20.50
  -6  11  -4   55.39   18.50
  11   6  -4   56.29   10.40
 -11  -6   4   42.70   10.60
  -6  11   4   46.20   17.20
   6 -11   4   41.10   17.20
  11   5  -4  245.18   25.00
  11   5  -4  219.38   16.30
  -5  11  -4  260.17   30.00
   5 -11  -4  234.18   31.70
  11   5  -4  229.38   18.40
  -5  11  -4  210.38   32.20
  -5  11   4  244.48   32.70
   5 -11   4  238.08   34.20
 -11  -5   4  240.88   19.80
  -4  11  -4  230.38   27.30
  11   4  -4  186.28   14.30
  11   4  -4  230.18   20.60
  11   4  -4  220.28   16.60
  -4  11  -4  286.27   37.40
   4 -11  -4  215.18   29.80
 -11  -4   4  206.28   18.40
  -4  11   4  322.07   38.40
   4 -11   4  205.78   30.20
  11   3  -4  148.79   13.40
  -3  11  -4   88.59   22.20
  11   3  -4  134.09   17.40
  11   3  -4  126.59   12.80
   3 -11  -4  201.28   29.50
  -3  11  -4  122.19   19.60
 -11  -3   4  157.48   18.70
   3 -11   4  167.58   26.40
  -3  11   4  141.79   24.60
   2 -11  -4  215.48   29.50
  11   2  -4  280.17   17.50
  -2  11  -4  257.87   27.20
  -2  11  -4  337.47   38.00
  11   2  -4  294.57   21.60
   2 -11   4  232.98   30.50
  11   2   4  272.27   33.50
 -11  -2   4  275.77   21.40
  -2  11   4  322.07   37.30
  -1  11  -4  705.53   42.00
  11   1  -4  633.64   33.70
  -1  11  -4  764.92   48.20
  11   1  -4  710.43   31.30
   1 -11  -4  713.03   45.90
 -11  -1   4  697.43   36.60
  -1  11   4  654.33   45.30
  11   1   4  651.13   44.80
   0  11  -4  167.98   23.70
   0 -11  -4  219.48   29.70
  11   0  -4  165.68   18.20
  11   0  -4  168.08   17.00
   0  11  -4  212.58   30.00
 -11   0   4  197.48   22.20
   0 -11   4  147.49   23.40
  11   0   4  163.68   25.30
   0  11   4  162.68   25.60
  11  -1  -4 1190.68   47.70
   1  11  -4 1192.58   61.29
   1  11  -4 1175.28   57.39
  -1 -11  -4 1029.30   59.49
  11  -1   4 1130.69   60.99
   1  11   4 1053.89   60.19
  -1 -11   4 1236.48   61.09
 -11   1   4 1053.59   50.89
  -2 -11  -4  638.84   43.30
   2  11  -4  598.04   39.40
 -11   2  -4  639.94   26.00
   2  11  -4  602.14   41.60
  11  -2  -4  629.74   33.50
 -11   2  -4  631.64   25.40
 -11   2   4  589.54   35.70
   2  11   4  621.04   44.00
  11  -2   4  629.34   43.90
  -2 -11   4  691.83   42.80
   3  11  -4   95.19   19.80
  11  -3  -4   95.59   16.10
 -11   3  -4   93.39   11.00
   3  11  -4   89.69   19.60
  -3 -11  -4   70.79   17.50
  -3 -11   4  111.29   19.60
   3  11   4   79.09   18.80
  11  -3   4  114.79   22.40
 -11   3   4   78.59   15.50
 -11   3   4   82.19   15.60
   4  11  -4    6.60    9.90
   4  11  -4   21.90   10.80
 -11   4  -4    9.70    5.90
  11  -4  -4   15.20    9.40
   4  11   4   -7.20    8.60
  -4 -11   4    2.90    8.90
 -11   4   4   12.10    8.70
 -11   4   4   12.50   10.20
  11  -5  -4  266.27   28.10
   5  11  -4  314.47   33.20
 -11   5  -4  248.98   19.70
   5  11  -4  313.77   33.00
 -11   5  -4  232.28   32.90
 -11   5   4  254.97   27.80
  11  -5   4  276.17   35.20
   5  11   4  294.87   35.70
  -5 -11   4  322.67   32.50
 -11   5   4  268.57   30.10
   6  11  -4  425.26   33.10
 -11   6  -4  351.26   40.90
   6  11  -4  419.16   33.40
  11  -6  -4  464.15   34.00
  -6 -11   4  396.66   31.20
   6  11   4  436.66   36.70
 -11   6   4  409.56   33.80
  11  -6   4  429.46   38.70
   6  11   4  407.46   27.60
 -11   6   4  430.36   32.50
 -11   7  -4  358.76   63.49
   7  11  -4  266.37   30.20
  11  -7  -4  241.48   29.90
 -11   7  -4  221.18   23.10
   7  11  -4  241.38   28.50
  11  -7   4  225.58   33.80
 -11   7   4  244.78   30.10
 -11   7   4  265.27   31.70
   7  11   4  258.17   33.90
   7  11   4  244.38   21.00
  -7 -11   4  273.57   29.60
   8  11  -4   38.30   13.50
   8  11  -4   66.09   17.00
  11  -8  -4   79.69   19.70
 -11   8  -4   45.70   20.90
 -11   8  -4   51.99   12.90
  11  -8   4   41.40   17.30
 -11   8   4   44.60   14.80
 -11   8   4   40.40   16.20
   8  11   4   74.39   24.00
   8  11   4   61.49   12.80
 -11   9  -4   93.19   26.30
   9  11  -4  156.28   24.30
   9  11  -4  176.48   24.30
  11  -9  -4  192.78   28.60
 -11   9  -4  180.98   23.30
   9  11   4  167.68   27.60
 -11   9   4  177.58   30.70
 -11   9   4  149.09   23.90
  11  -9   4  167.08   31.00
   9  11   4  204.88   22.70
  10  11  -4   12.30   10.40
 -11  10  -4   -0.70    8.80
  11 -10  -4    8.30   10.40
  10  11  -4   10.50    9.20
 -11  10   4   -7.40    7.80
 -11  10   4  -15.50   10.00
  10  11   4    1.20   10.80
  11 -10   4   -1.30   13.80
  10  11   4   -4.60    5.50
  11  11  -4  381.36   38.90
  11 -11  -4  257.47   35.70
  11  11  -4  357.26   29.80
 -11  11  -4  271.37   31.40
 -11  11   4  329.67   47.60
 -11  11   4  310.47   35.80
  11  11   4  330.97   39.40
  11 -11   4  231.78   36.50
  11 -12  -4   -8.80   11.60
  12  11  -4    8.30   10.50
  12  11  -4   14.60   10.80
 -11  12   4   22.90   23.40
  12  11   4    4.00    7.10
  11 -12   4    3.40   15.30
  12  10  -4  217.58   28.90
  12  10  -4  206.38   24.20
  10 -12  -4  169.98   30.70
 -10  12   4  134.09   25.90
  12  10   4  170.28   28.50
  12  10   4  195.88   18.80
   9 -12  -4   91.39   23.70
  -9  12  -4   76.29   18.30
  12   9  -4   99.09   16.90
  12   9  -4   73.89   17.40
  12   9   4  104.19   12.40
  12   9   4   97.39   21.50
  -9  12   4   61.29   18.40
   9 -12   4   60.69   21.80
   8 -12  -4    1.40   12.60
  12   8  -4    3.20    7.10
  -8  12  -4    6.40   10.40
  12   8  -4   14.40    9.50
   8 -12   4    6.20   14.40
  12   8   4   -3.20    9.20
  -8  12   4   -4.90    8.40
  -8  12   4    3.30   13.40
  -7  12  -4   -3.20    8.50
  12   7  -4    1.40    6.40
   7 -12  -4    0.60   12.50
  12   7  -4    7.60    8.80
 -12  -7   4   11.50    7.40
  -7  12   4   10.30   14.10
   7 -12   4   -0.50   11.70
  12   7   4    0.40    8.60
  -6  12  -4  156.68   23.80
  12   6  -4  160.08   16.90
  -6  12  -4  133.69   29.90
   6 -12  -4  107.59   24.10
  12   6  -4  219.98   24.20
  -6  12   4  209.38   33.10
 -12  -6   4  181.88   20.10
   6 -12   4  166.38   28.90
  -5  12  -4   36.30   16.80
   5 -12  -4   94.99   23.20
  -5  12  -4   54.29   14.90
  12   5  -4   52.19   13.10
  12   5  -4   45.40    9.30
 -12  -5   4   53.69   11.40
  -5  12   4   16.00   13.90
   5 -12   4   48.60   18.10
  12   4  -4  331.67   24.80
   4 -12  -4  379.86   41.50
  12   4  -4  338.77   19.60
  12   4  -4  331.07   21.00
  -4  12  -4  265.67   30.10
  -4  12  -4  390.56   44.30
   4 -12   4  362.46   41.60
 -12  -4   4  342.07   23.50
  -4  12   4  340.57   44.10
  12   3  -4   61.89    9.30
  12   3  -4   59.49   10.20
  12   3  -4   87.09   14.50
   3 -12  -4   59.29   17.10
  -3  12  -4   62.49   25.60
 -12  -3   4   49.60   11.60
   3 -12   4   83.39   21.40
  -3  12   4   54.79   26.30
  12   3   4   51.29   17.60
  -2  12  -4   52.49   17.30
  12   2  -4   76.79   13.50
  -2  12  -4   56.49   16.10
  12   2  -4   77.19   11.40
   2 -12  -4   55.39   17.40
  12   2   4   55.09   17.60
   2 -12   4   36.40   15.30
  -2  12   4   57.69   17.80
 -12  -2   4   41.30   11.30
  12   1  -4  935.61   41.90
  -1  12  -4 1020.50   59.59
  12   1  -4  952.80   42.90
   1 -12  -4  945.71   56.89
  -1  12  -4  929.91   51.99
  12   1   4  979.70   57.09
 -12  -1   4  890.01   44.40
  -1  12   4  967.10   58.79
   1 -12   4  979.80   57.89
  12   0  -4  951.60   41.20
   0  12  -4  952.40   52.39
   0  12  -4  837.22   54.89
   0 -12  -4 1005.90   57.69
   0  12   4  937.51   57.49
  12   0   4  966.00   56.49
   0 -12   4 1021.00   57.39
 -12   0   4  900.51   45.10
  -1 -12  -4    0.10   10.50
   1  12  -4   -6.80    9.50
  12  -1  -4    4.70    7.00
   1  12  -4   11.10    9.20
  -1 -12   4  -14.10    7.40
   1  12   4    4.10   10.50
 -12   1   4    4.20    7.20
  12  -1   4   10.20   11.90
  -2 -12  -4 1047.20   61.69
  12  -2  -4 1185.08   51.59
   2  12  -4 1129.09   59.49
   2  12  -4 1122.89   62.39
  12  -2   4 1255.57   72.09
  -2 -12   4 1195.78   62.29
   2  12   4 1179.78   65.49
 -12   2   4 1187.38   55.19
  -3 -12  -4  236.98   33.40
 -12   3  -4  203.28   14.20
  12  -3  -4  199.98   23.10
   3  12  -4  179.78   24.80
   3  12  -4  240.88   32.80
 -12   3   4  285.57   24.70
   3  12   4  268.57   35.60
  12  -3   4  144.79   25.40
  -3 -12   4  149.09   23.80
   4  12  -4   31.00   14.30
  12  -4  -4   31.10   11.80
   4  12  -4   38.70   13.60
 -12   4  -4   23.60    7.60
 -12   4  -4   38.50    8.90
  12  -4   4   27.50   14.60
 -12   4   4   33.40   13.20
 -12   4   4   24.60   11.30
   5  12  -4  230.48   28.20
   5  12  -4  227.98   30.10
 -12   5  -4  237.68   19.20
 -12   5  -4  213.78   17.80
  12  -5  -4  221.28   26.60
 -12   5   4  197.38   26.90
 -12   5   4  129.59   22.80
  12  -5   4  200.38   30.10
   5  12   4  228.48   25.80
   5  12   4  258.07   35.60
   6  12  -4  223.88   30.10
   6  12  -4  282.57   33.60
  12  -6  -4  246.08   28.70
 -12   6  -4  282.37   28.50
   6  12   4  238.88   25.90
 -12   6   4  179.48   27.80
  -6 -12   4  258.77   35.20
  12  -6   4  187.38   30.20
 -12   6   4  214.18   28.70
   6  12   4  170.68   27.60
   7  12  -4  358.26   31.90
 -12   7  -4  255.77   22.70
 -12   7  -4  263.17   37.80
  12  -7  -4  297.87   36.20
   7  12  -4  195.98   26.70
   7  12   4  277.27   23.70
 -12   7   4  294.17   34.70
  -7 -12   4  310.77   33.40
   7  12   4  306.87   37.20
 -12   7   4  320.77   33.60
  12  -7   4  257.27   34.90
   8  12  -4  507.05   51.89
  12  -8  -4  495.55   39.10
 -12   8  -4  459.45   52.79
   8  12  -4  445.66   35.90
 -12   8  -4  441.16   31.10
   8  12   4  368.86   41.20
   8  12   4  478.45   30.90
 -12   8   4  415.86   35.30
  12  -8   4  437.56   47.40
 -12   8   4  473.45   40.80
 -12   9  -4    5.70    9.40
  12  -9  -4   -5.90   10.00
   9  12  -4   -4.80    8.40
 -12   9   4   23.50   12.70
  12  -9   4   24.10   16.80
   9  12   4    2.50    6.90
   9  12   4   -1.90   10.80
  10  12  -4  777.42   59.59
 -12  10  -4  835.92   54.19
  12 -10  -4  842.02   56.99
  10  12  -4  888.21   51.49
 -12  10   4  847.22   54.69
  10  12   4  846.82   44.30
  12 -10   4  970.70   64.89
 -12  10   4  923.21   61.99
 -12  11  -4    5.90   11.50
  11  12  -4    0.90   10.60
  12 -11  -4  -19.60   10.70
  11  12  -4   -1.00    8.90
 -12  11   4   -6.50    9.80
  12 -11   4   21.20   19.00
  11  12   4    6.60    7.70
  12  12  -4  219.98   31.00
  12 -12  -4  154.68   34.00
  12  12  -4  272.97   31.70
  12  12   4  250.97   25.30
  12 -12   4  117.19   29.30
 -12  12   4  170.18   29.10
  12 -13  -4   44.90   21.10
  13  12  -4   25.10   13.00
  13  12  -4   27.40   15.40
 -12  13   4   25.10   15.10
  13  12   4   39.80   11.20
  13  11  -4  300.67   35.10
  11 -13  -4  283.27   42.40
  13  11  -4  255.87   29.40
  13  11   4  266.87   19.90
  11 -13   4  256.97   41.50
 -11  13   4  276.47   37.50
  13  11   4  272.07   18.50
  13  10  -4  259.07   28.10
  10 -13  -4  218.78   41.40
  13  10  -4  367.06   37.00
  10 -13   4  281.37   42.00
 -10  13   4  286.07   36.80
  13   9  -4   18.10    9.40
  13   9  -4   16.10   11.20
   9 -13  -4    1.40   12.90
   9 -13   4   -5.70   13.20
  -9  13   4   48.50   27.70
  13   9   4   14.50   13.50
   8 -13  -4  -21.20    9.10
  13   8  -4   10.70    8.20
  13   8  -4    0.90    9.00
  13   8   4    3.90   10.30
   8 -13   4  -11.00   10.90
  13   7  -4  279.27   25.30
   7 -13  -4  308.47   39.30
  13   7  -4  262.57   21.00
   7 -13   4  313.87   42.90
  13   7   4  391.66   40.30
 -13  -7   4  266.97   21.40
  13   6  -4   12.80    9.20
  13   6  -4    0.20    5.60
   6 -13  -4    4.70   13.00
  13   6  -4    1.50    6.80
   6 -13   4   -4.00   10.80
 -13  -6   4    6.70    7.30
  13   5  -4  386.56   22.30
  13   5  -4  419.66   35.60
  13   5  -4  370.96   23.50
   5 -13  -4  284.27   37.00
  -5  13  -4  379.16   33.90
 -13  -5   4  373.56   24.50
   5 -13   4  292.37   39.20
  -5  13   4  386.16   43.10
   4 -13  -4   69.69   20.90
  13   4  -4   95.39   15.20
  -4  13  -4   98.99   25.80
  -4  13  -4   94.49   21.00
  13   4  -4  119.49   13.30
 -13  -4   4  110.29   15.70
  -4  13   4  137.59   29.00
   4 -13   4  134.49   29.00
  13   4   4  114.59   23.50
  13   3  -4   32.80    7.70
   3 -13  -4   32.10   15.70
  -3  13  -4   40.70   19.20
  -3  13  -4   44.40   14.90
  13   3  -4   28.40   10.30
  13   3  -4   40.20   11.50
  13   3   4   64.79   19.70
 -13  -3   4   32.40   10.40
  -3  13   4   48.30   18.30
   3 -13   4   37.60   17.90
  13   2  -4    8.00    6.80
  -2  13  -4   -4.00    8.90
   2 -13  -4    7.90   11.60
  -2  13  -4   -4.80   12.30
 -13  -2   4    0.30    5.70
   2 -13   4   -2.50   11.20
  -2  13   4    0.60   11.10
  -1  13  -4  230.78   29.70
  13   1  -4  210.68   17.60
   1 -13  -4  222.08   31.70
  -1  13  -4  196.38   32.00
  13   1  -4  240.98   19.70
 -13  -1   4  272.77   22.20
  -1  13   4  217.08   32.50
   1 -13   4  213.98   32.10
  13   0  -4  478.65   27.60
   0 -13  -4  514.25   42.20
   0  13  -4  470.35   37.10
   0  13   4  456.35   41.40
 -13   0   4  530.75   32.20
  13   0   4  426.66   39.10
   0 -13   4  483.35   40.50
   1  13  -4  948.51   54.39
  13  -1  -4  959.10   44.20
   1  13  -4  892.31   58.49
  -1 -13  -4  958.60   59.59
   1  13   4  856.41   57.49
  13  -1   4  936.21   57.49
  -1 -13   4  909.51   56.59
 -13   1   4 1041.20   49.10
   2  13  -4  335.37   36.10
  13  -2  -4  419.26   28.60
   2  13  -4  438.46   38.60
  -2 -13  -4  454.75   39.10
  -2 -13   4  485.25   39.40
  13  -2   4  382.76   40.70
   2  13   4  397.06   43.40
 -13   2   4  383.76   29.50
   3  13  -4  394.66   34.70
 -13   3  -4  372.26   19.70
  -3 -13  -4  407.06   45.10
  13  -3  -4  398.06   29.00
   3  13  -4  377.96   41.60
 -13   3  -4  359.16   25.00
 -13   3   4  390.56   30.10
  13  -3   4  351.76   39.80
   3  13   4  408.16   43.30
  -3 -13   4  324.57   35.60
   4  13  -4   14.80   12.40
  13  -4  -4    9.70    9.60
 -13   4  -4   12.00    6.60
 -13   4  -4    9.00    6.30
   4  13  -4   29.60   14.50
 -13   4   4   28.50   12.70
  13  -4   4   24.40   15.30
  -4 -13   4   12.20   12.40
 -13   4   4    5.60    8.80
   4  13   4   29.40   14.10
   5  13  -4   81.09   19.60
   5  13  -4   40.80   15.90
  13  -5  -4   51.79   14.20
 -13   5  -4   35.00    9.50
 -13   5  -4   45.40   10.20
 -13   5   4   44.20   16.50
 -13   5   4   35.20   13.80
   5  13   4   42.80   13.30
  -5 -13   4   34.90   14.90
  13  -5   4   42.10   18.60
   5  13   4   45.90   17.10
 -13   6  -4  171.88   19.10
 -13   6  -4  182.68   20.40
   6  13  -4  213.58   31.60
   6  13  -4  276.67   34.70
  13  -6  -4  254.67   30.70
 -13   6   4  200.38   26.10
 -13   6   4  182.18   27.70
  -6 -13   4  242.18   30.70
   6  13   4  258.47   37.00
  13  -6   4  193.88   32.10
   6  13   4  246.38   26.30
 -13   7  -4  242.08   24.40
 -13   7  -4  270.77   40.70
   7  13  -4  308.87   36.20
  13  -7  -4  219.38   29.50
   7  13  -4  252.07   32.30
 -13   7   4  287.87   34.90
   7  13   4  292.57   25.30
  13  -7   4  184.58   31.10
 -13   7   4  267.77   32.60
  -7 -13   4  206.08   29.70
 -13   8  -4   25.20   10.70
   8  13  -4    8.30   11.30
   8  13  -4   -3.60    8.60
  13  -8  -4    4.60   11.90
  13  -8   4   -5.60   11.70
 -13   8   4    3.90   12.80
 -13   8   4   16.20   11.60
   8  13   4    8.40    8.50
  13  -9  -4  515.35   43.50
   9  13  -4  640.84   45.40
 -13   9  -4  563.64   37.70
   9  13  -4  540.35   42.00
   9  13   4  555.04   36.50
  13  -9   4  551.44   50.49
 -13   9   4  572.84   48.40
 -13   9   4  606.04   44.20
  10  13  -4   17.10   12.50
  13 -10  -4    8.60   14.50
  10  13  -4   19.50   13.70
 -13  10  -4   18.00   12.50
  13 -10   4   23.10   18.70
 -13  10   4   12.30   11.70
  10  13   4   19.60   10.50
  13 -11  -4  533.15   47.10
  11  13  -4  549.54   43.20
  11  13  -4  537.15   41.50
  11  13   4  526.95   34.60
  13 -11   4  419.76   51.39
  12  13  -4   63.39   20.00
  13 -12  -4   57.59   22.00
  12  13  -4   74.79   19.40
 -13  12   4   55.29   20.40
  12  13   4   42.20   13.80
  13  13  -4  199.38   32.30
  13 -13  -4  223.98   39.00
  13  13  -4  265.67   40.00
  14  12  -4  103.69   22.90
  11 -14  -4   22.60   18.80
  14  11  -4   15.80   13.20
  14  11  -4    0.60    9.50
  14  10  -4  225.98   25.60
  10 -14  -4  213.38   37.20
  14  10  -4  221.38   28.30
 -10  14   4  169.58   29.40
   9 -14  -4   -1.20   14.40
  14   9  -4    6.40   10.00
  14   9  -4   11.80   11.10
  -9  14   4   10.80   13.80
   9 -14   4    4.60   15.40
  14   8  -4   98.49   15.30
  14   8  -4  104.49   18.60
   8 -14  -4   88.39   28.30
   8 -14   4  133.59   29.80
  14   8   4   92.39   22.50
  14   7  -4   -3.10    8.00
  14   7  -4    9.40    8.80
  14   7  -4    8.10    7.10
   7 -14  -4    1.70   13.10
  14   7   4    3.50   10.00
   7 -14   4  -12.80   10.60
 -14  -7   4    2.90    6.30
  14   6  -4 1165.68   54.19
  14   6  -4 1206.78   49.10
  14   6  -4 1262.97   51.89
   6 -14  -4 1223.48   73.79
   6 -14   4 1149.48   75.19
 -14  -6   4 1180.88   50.99
  14   5  -4    2.70    7.00
   5 -14  -4    6.50   13.30
  14   5  -4   10.60    7.00
   5 -14   4   13.10   15.30
 -14  -5   4    0.90    6.30
  14   5   4    4.60   11.80
  14   4  -4  416.76   26.30
  14   4  -4  396.36   22.80
   4 -14  -4  452.55   48.90
  14   4  -4  421.66   27.30
  14   4   4  310.67   38.90
 -14  -4   4  413.76   26.20
   4 -14   4  390.86   45.30
  14   3  -4  179.28   15.00
   3 -14  -4  196.68   32.30
  14   3  -4  151.68   17.80
  14   3  -4  188.08   20.20
 -14  -3   4  157.08   18.50
  14   3   4  151.68   28.20
   3 -14   4  128.49   26.50
   2 -14  -4  148.79   27.90
  14   2  -4  213.98   18.80
  14   2  -4  185.38   16.80
  14   2   4  152.18   27.90
   2 -14   4  204.48   34.20
 -14  -2   4  220.28   22.80
  -1  14  -4    4.00   13.60
  14   1  -4   24.00    9.00
   1 -14  -4   36.40   15.60
  14   1   4   17.40   14.60
 -14  -1   4   28.00   10.00
   1 -14   4   53.49   20.10
   0 -14  -4  155.08   28.10
  14   0  -4  152.98   18.20
   0  14  -4  129.09   27.90
   0 -14   4  197.68   32.30
 -14   0   4  177.38   21.80
  14   0   4  128.99   25.60
  -1 -14  -4   -7.50   10.90
  14  -1  -4    2.80    7.50
   1  14  -4   11.40   14.30
  14  -1   4   -5.70   11.10
  -1 -14   4   14.90   12.90
 -14   1   4   18.90    9.40
   2  14  -4 1021.10   63.09
  14  -2  -4  999.00   48.80
  -2 -14  -4  962.70   62.29
  -2 -14   4  995.50   61.09
  14  -2   4 1052.29   62.09
 -14   2   4 1002.00   51.29
   3  14  -4   26.50   16.50
 -14   3  -4   28.50    7.00
  14  -3  -4   32.70   12.30
  -3 -14  -4   26.80   14.40
 -14   3  -4   32.90    7.00
  -3 -14   4   29.70   14.70
  14  -3   4    6.30   10.70
 -14   3   4   33.30   12.50
 -14   4  -4  212.28   16.90
  14  -4  -4  180.68   23.90
   4  14  -4  239.08   34.60
 -14   4  -4  193.78   15.70
   4  14   4  198.18   27.30
  14  -4   4  205.78   31.60
 -14   4   4  188.58   24.90
  -4 -14   4  280.57   35.30
  14  -5  -4   -9.20    7.90
 -14   5  -4    0.70    6.20
   5  14  -4    4.20   12.10
 -14   5  -4   13.80    7.80
  -5 -14   4    3.30   10.30
 -14   5   4    8.10   10.00
 -14   5   4    0.50   11.00
  14  -5   4  -14.30    8.30
   5  14   4   -2.00    6.90
   6  14  -4   12.40   12.90
 -14   6  -4    7.10    7.30
 -14   6  -4   -6.10    5.70
  -6 -14   4   16.80   12.80
   6  14   4    9.30    8.70
  14  -6   4   12.70   14.30
 -14   6   4   20.50   13.50
 -14   6   4    5.40    9.20
 -14   7  -4   -8.70    7.30
 -14   7  -4    7.90    8.40
  14  -7  -4   -2.00   10.20
   7  14  -4  -11.00    8.80
  14  -7   4   -6.30   12.80
 -14   7   4    9.60   10.30
 -14   7   4    5.30   12.30
   7  14   4    4.00    8.10
  -7 -14   4   -1.50    8.70
  14  -8  -4   86.39   21.30
   8  14  -4  141.89   26.80
 -14   8  -4  117.39   19.20
 -14   8  -4  104.99   18.40
  14  -8   4  167.08   31.90
 -14   8   4  140.29   27.20
 -14   8   4  106.89   22.00
 -14   9  -4    7.10    9.60
 -14   9  -4   18.40   11.80
   9  14  -4   12.30   13.50
  14  -9  -4   26.60   15.00
  14  -9   4   20.50   16.10
 -14   9   4    7.00   12.40
   9  14   4   14.70   11.60
 -14   9   4    9.70   15.10
  14 -10  -4  351.86   41.80
 -14  10  -4  343.97   34.30
  10  14  -4  411.86   42.90
  14 -10   4  339.07   47.20
 -14  10   4  287.27   36.70
  10  14   4  355.56   30.20
  11  14  -4    4.40   13.00
  11  14   4   23.90   12.20
 -14  11   4   -0.30   10.50
  12  14  -4  190.48   29.60
  14 -12  -4  183.28   34.80
 -14  12   4   98.89   23.80
  15  10  -4    6.00   11.70
  15  10  -4   12.20   15.90
   9 -15  -4   51.99   21.40
  15   9  -4   63.19   17.00
  15   9  -4   38.10   13.60
  15   9  -4   54.89   15.30
  15   8  -4   59.69   12.50
  15   8  -4   40.30   12.60
  15   8  -4   31.20   12.70
   8 -15  -4   41.60   20.50
   8 -15   4   87.79   41.70
   7 -15  -4  442.86   51.59
  15   7  -4  484.75   32.30
  15   7  -4  520.75   29.30
  15   7  -4  477.15   30.10
   7 -15   4  441.06   53.29
  15   7   4  525.55   41.80
  15   6  -4    5.20    6.30
   6 -15  -4   -1.70   14.30
  15   6  -4   -3.10    7.60
  15   6  -4   -2.50    7.10
 -15  -6   4   -1.90    5.70
  15   6   4   -6.70   10.40
   6 -15   4    2.40   16.70
  15   6   4    5.60   11.20
  15   5  -4  733.03   35.20
  15   5  -4  673.53   32.80
  15   5  -4  692.53   51.49
   5 -15  -4  757.22   57.19
   5 -15   4  697.03   57.29
 -15  -5   4  742.53   35.90
  15   5   4  630.74   51.49
  15   4  -4   30.40   12.20
  15   4  -4   30.60    8.60
  15   4  -4   34.90    9.90
 -15  -4   4   33.00    9.20
  15   4   4   18.80   14.60
  15   3  -4   67.19   13.40
  15   3  -4   52.99   11.20
   3 -15  -4   52.09   20.60
  15   3  -4   52.59   10.20
   3 -15   4   18.60   14.20
 -15  -3   4   54.79   11.90
  15   3   4   41.50   17.80
   2 -15  -4   12.90   14.10
  15   2  -4   10.00    7.20
 -15  -2   4    9.10    7.20
  15   2   4    6.20   12.50
   2 -15   4   -0.20   13.00
   1 -15  -4  264.57   36.60
  15   1  -4  306.57   22.20
 -15  -1   4  290.77   23.60
  15   1   4  231.08   33.90
   1 -15   4  310.87   42.40
  15   0  -4    6.10    7.20
   0 -15  -4   18.00   14.20
  15   0   4    2.30   11.10
   0 -15   4    1.60   11.40
 -15   0   4    4.60    8.50
  -1 -15  -4  830.22   57.59
  15  -1  -4  784.12   41.00
  -1 -15   4  825.62   56.99
  15  -1   4  601.24   48.90
 -15   1   4  790.82   43.10
  15  -2  -4   76.89   15.40
  -2 -15  -4   39.20   18.40
  -2 -15   4   62.79   20.60
  15  -2   4  111.59   25.30
 -15   2   4   73.79   16.20
  -3 -15  -4  650.33   51.69
  15  -3  -4  708.93   41.20
  15  -3   4  495.45   45.00
  -3 -15   4  669.33   49.80
 -15   3   4  704.33   42.10
 -15   4  -4   17.70    7.10
 -15   4  -4   13.60    7.10
  15  -4  -4   -1.00    8.90
  15  -4   4   23.30   14.90
  -4 -15   4    7.80   12.40
  15  -5  -4   74.59   17.50
   5  15  -4  119.29   30.60
 -15   5  -4   88.99   13.50
 -15   5  -4   72.09   12.90
  -5 -15   4   52.59   18.80
  15  -5   4   49.70   20.00
 -15   5   4   45.40   15.40
  15  -6  -4   -3.00    9.00
 -15   6  -4    0.40    6.80
 -15   6  -4   -4.20    7.00
   6  15  -4    4.60   13.40
  15  -6   4   -0.60   12.50
  -6 -15   4   -2.20   10.90
 -15   6   4    5.80    9.90
   6  15   4   -6.20    7.50
 -15   6   4   -3.70   10.00
 -15   7  -4  455.45   31.20
 -15   7  -4  390.56   28.80
  15  -7  -4  450.75   38.50
   7  15  -4  541.75   58.99
   7  15   4  455.65   35.40
 -15   7   4  502.35   44.60
  15  -7   4  421.26   49.70
 -15   7   4  330.97   36.60
  -7 -15   4  418.06   38.80
  15  -8  -4    9.80   13.50
 -15   8  -4   28.60   12.60
 -15   8  -4   15.90   11.40
   8  15  -4   -8.80   16.00
  15  -8   4   17.10   16.60
 -15   8   4   27.00   17.20
   8  15   4    6.20   10.20
 -15   8   4   12.70   12.20
  15  -9  -4  251.37   35.80
 -15   9  -4  107.99   22.60
 -15   9  -4  194.28   26.10
   9  15   4  250.17   30.60
  15  -9   4  144.69   31.20
 -15   9   4  159.78   27.50
 -15  10  -4    9.00   11.70
 -15  10  -4   41.60   16.50
  15 -10  -4   40.10   20.10
 -15  10   4   24.20   16.60
  10  15   4   39.50   14.80
 -15  11  -4  122.19   23.50
  15 -11  -4  144.49   29.50
  11  15   4   88.39   25.00
 -15  11   4  122.59   25.40
  15 -12  -4   13.50   21.90
 -15  12  -4    4.20   11.60
  16   9  -4  101.19   17.80
  16   8  -4  142.29   19.40
  16   8  -4  187.98   28.90
  16   8  -4  145.79   20.10
  16   7  -4   67.59   13.40
  16   7  -4   27.40   10.80
  16   7  -4   55.19   11.30
  16   7   4   39.20   18.80
  16   6  -4  632.64   32.20
  16   6  -4  598.44   30.20
  16   6  -4  573.14   34.70
   6 -16  -4  487.85   58.89
  16   6   4  454.55   50.29
  16   6   4  597.74   53.29
  16   5  -4    4.00    6.10
   5 -16  -4   17.50   17.40
  16   5  -4    3.60    7.00
   5 -16   4    0.40   14.30
  16   5   4    0.20   11.10
 -16  -5   4    2.50    6.20
   4 -16  -4  247.78   39.00
  16   4  -4  238.38   19.10
  16   4  -4  263.87   18.50
  16   4   4  157.98   30.80
 -16  -4   4  226.48   18.90
   4 -16   4  207.88   37.10
   3 -16  -4    6.50   13.10
  16   3  -4    6.30    7.20
  16   3  -4   17.10    7.40
  16   3   4   21.40   15.30
 -16  -3   4    4.60    6.10
   3 -16   4    5.30   14.70
   2 -16  -4  127.29   29.20
  16   2  -4  206.98   17.20
  16   2  -4  156.38   18.00
   2 -16   4  168.08   32.10
 -16  -2   4  198.68   21.20
  16   2   4  136.69   27.90
  16   1  -4   23.50    9.80
   1 -16  -4   31.90   17.20
 -16  -1   4   12.60    8.60
   1 -16   4   14.70   15.10
  16   1   4   16.20   14.10
   0 -16  -4  217.28   34.80
  16   0  -4  240.38   21.90
 -16   0   4  212.58   24.00
  16   0   4  170.58   30.50
  -1 -16  -4    8.30   12.70
  16  -1  -4    0.90    8.20
  -1 -16   4    0.70   12.40
 -16   1   4   -3.10    6.50
  16  -1   4   -8.50   10.50
  16  -2  -4  389.06   30.50
  -2 -16  -4  523.35   47.60
  -2 -16   4  421.66   47.50
  16  -2   4  413.66   47.00
 -16   2   4  466.55   33.00
  -3 -16  -4   55.29   20.50
  16  -3  -4   70.19   16.00
  16  -3   4   45.00   19.90
  -3 -16   4   93.09   25.50
 -16   3   4   51.59   15.00
  16  -4  -4  377.56   32.80
  -4 -16   4  471.55   49.80
 -16   4   4  443.86   34.90
  16  -4   4  372.16   45.40
 -16   5  -4   -1.40    4.70
  16  -5  -4   16.50   12.00
 -16   5  -4   -0.60    4.80
  -5 -16   4   10.70   13.40
  16  -5   4   -4.00   12.60
 -16   5   4    9.30   11.20
  16  -6  -4  192.48   29.40
 -16   6  -4  242.38   21.80
  16  -6   4  235.68   39.80
 -16   6   4  263.97   32.20
  -6 -16   4  258.67   37.50
  16  -7  -4  -12.90    8.90
 -16   7  -4   21.90   10.70
 -16   7  -4   26.00   11.00
 -16   7   4   26.70   14.60
  16  -7   4   33.20   19.90
 -16   8  -4  387.16   30.70
  16  -8  -4  302.77   37.70
 -16   8  -4  335.57   28.80
 -16   8   4  316.97   40.70
 -16   8   4  311.37   36.20
  16  -8   4  338.57   45.40
 -16   9  -4   33.70   13.90
  16  -9  -4   13.30   16.60
 -16   9  -4   25.90   18.50
 -16   9   4   34.80   16.50
  16 -10  -4   93.79   26.80
 -16  10  -4  122.19   22.70
 -16  10  -4  136.79   26.40
 -16  10   4  100.29   24.60
  16 -11  -4   17.70   18.80
 -16  11  -4    1.60   13.00
 -16  12  -4  120.99   24.70
  17   8   4    4.20   16.70
  17   7   4  227.18   37.10
  17   6  -4   -1.00    6.60
  17   6   4   -0.60   15.70
  17   5  -4  404.56   27.80
  17   5  -4  371.76   23.00
  17   5   4  395.66   48.90
  17   4  -4   12.50    8.00
  17   4  -4   20.40    7.80
 -17  -4   4   -3.00    3.60
  17   4   4    6.70   14.30
  17   3  -4  301.87   20.30
  17   3  -4  326.97   21.80
  17   3   4  230.38   36.40
  17   2  -4   19.10    8.90
  17   2  -4   22.60    8.60
   2 -17   4    3.50   15.50
  17   2   4   14.20   15.10
 -17  -2   4    0.90    6.30
  17   1  -4   96.79   15.30
 -17  -1   4   82.09   14.80
  17   1   4   56.99   20.60
   1 -17   4   84.09   26.00
  17   0  -4    2.90    8.70
   0 -17  -4    7.80   24.20
   0 -17   4    6.20   15.80
 -17   0   4    9.20    8.50
  17   0   4  -10.20   11.40
  -1 -17  -4  400.56   77.59
  17  -1  -4  406.66   29.80
 -17   1   4  387.76   29.30
  17  -1   4  275.87   38.50
  -1 -17   4  378.76   47.80
  17  -2  -4    6.40   10.40
  -2 -17  -4   10.30   24.80
  17  -2   4   -3.70   14.50
  -2 -17   4   -8.10   12.60
 -17   2   4    1.00    7.70
  17  -3  -4  327.17   32.90
  -3 -17   4  270.67   39.00
  17  -3   4  218.68   35.40
  -4 -17   4    9.20   13.20
 -17   4   4    5.90    9.70
  17  -4   4   -9.00   12.80
  17  -5  -4  121.89   22.60
  -5 -17   4  154.78   30.80
  17  -5   4  121.19   32.00
 -17   5   4  112.59   22.20
  17  -6  -4   28.00   15.80
 -17   6  -4    0.20    4.90
 -17   6   4   13.70   12.90
  17  -6   4   -6.40   13.80
  -6 -17   4  -10.50   10.00
  17  -7  -4  372.46   40.70
 -17   7   4  341.17   38.50
  17  -7   4  364.46   47.00
  17  -8  -4   20.60   15.50
 -17   8  -4    6.00    7.30
 -17   8   4   -2.70   10.50
 -17   9  -4   52.79   15.90
 -17   9   4   48.30   18.60
  17 -10  -4   17.10   18.90
 -17  10  -4   16.30   13.60
 -17  10   4   37.10   18.40
 -17  12  -4   13.90   15.80
  18  10   4   80.89   40.00
  18   9   4   26.10   20.50
  18   8   4   64.89   25.10
  18   6   4   26.60   18.80
  18   5   4   -8.30   12.70
  18   4   4   62.99   23.10
  18   3  -4    9.00    8.50
  18   3   4  -12.60   14.10
 -18  -3   4    4.10    4.90
  18   2  -4   86.79   13.70
  18   2   4   66.69   23.80
  18   1  -4   29.10   10.40
  18   1   4   13.60   16.40
  18   0  -4  127.59   18.10
  18   0   4   94.49   25.50
  18  -1  -4   10.90    9.80
 -18   1   4    0.10    5.40
  18  -1   4    0.10   14.90
  18  -2  -4  249.58   27.00
  18  -2   4  204.48   35.60
 -18   2   4  144.39   21.30
  18  -3  -4   99.49   19.40
  18  -3   4   74.09   28.80
 -18   3   4   85.49   17.60
  18  -4  -4  116.49   22.60
 -18   4   4   40.20   14.90
  18  -4   4   79.39   26.60
  18  -5  -4   30.60   16.30
 -18   5   4   31.20   14.10
  18  -5   4   41.30   20.50
  18  -6  -4   49.40   17.90
  18  -6   4   71.99   28.40
 -18   6   4   37.50   16.70
  18  -7  -4   -3.50   13.80
 -18   7   4   -1.30   10.70
  18  -8  -4   33.10   18.80
  18  -9  -4    5.30   16.80
 -18   9   4    3.20   12.70
  19   8   4   10.40   20.00
  19   7   4   -2.10   16.90
  19   6   4   23.60   20.20
  19   5   4   34.20   20.70
  19   0   4   23.20   19.60
  19  -1   4   70.09   23.10
  19  -2   4   -2.20   16.10
 -19   2   4    7.80    7.70
 -19   3   4    1.00    7.40
  19  -3   4   14.70   18.60
 -19   4   4    1.80    7.60
  19  -4   4   19.30   19.20
 -19   5   4    2.50    8.80
 -19   6   4    9.80   11.10
 -19   7   4    2.60   12.90
 -19   8   4   34.90   24.60
  20   5   4    3.40   19.40
  20   4   4  187.78   35.10
  20   3   4   -3.70   16.00
  20   2   4  227.58   38.00
  20   1   4   12.30   18.00
  20   0   4   43.80   21.40
  20  -1   4   37.30   22.10
  20  -2   4   18.10   31.60
   0   0  -5    6.20    4.90
   0   0   5    9.20    5.60
   0  -1  -5   13.30    5.90
   0   1  -5   12.10    5.70
   1   0  -5    7.80    5.70
  -1   0  -5   12.40    5.30
   1   0   5    7.50    5.10
   0  -1   5    5.00    5.50
   0   1   5   10.20    5.70
   0  -1   5   12.60    5.80
  -1   0   5    1.10    4.60
  -1   1  -5  155.58   12.70
   1   1  -5  148.49   13.50
  -1  -1  -5  155.78   12.20
   1  -1   5  158.88   12.70
  -1  -1   5  151.28   12.00
   1   1   5  177.18   13.00
   1  -1   5  172.58   15.50
  -1  -1   5  156.58   13.90
  -1   1   5  166.68   13.90
   1  -2  -5   31.10    6.80
  -1   2  -5   24.00    6.80
   2   1  -5   35.30    8.70
  -2  -1  -5   39.90    6.90
  -1   2  -5   18.10    8.30
   2   1   5   35.80    7.10
   1  -2   5   16.10    5.80
  -1   2   5   48.50    8.50
  -2  -1   5   59.09   10.70
  -1   2   5   42.60    9.00
  -2  -1   5   47.90    6.50
   1  -2   5   26.70    8.20
   2   0  -5 1939.21   68.89
   0   2  -5 1985.10   68.79
  -2   0  -5 2023.60   65.59
   0  -2  -5 1741.63   65.59
   0   2  -5 1933.01   68.39
  -2   0   5 1993.30   69.49
   0  -2   5 2058.79   68.49
   0   2   5 2080.39   68.29
   2   0   5 2010.80   65.39
   0  -2   5 2042.90   68.29
  -2   1  -5  275.77   16.20
   1   2  -5  266.97   16.30
   1   2  -5  285.07   18.40
  -1  -2  -5  282.27   16.00
   2  -1  -5  268.97   17.80
  -2   1   5  260.07   14.30
   1   2   5  301.87   17.10
  -1  -2   5  285.17   16.20
   2  -1   5  265.77   15.70
  -1  -2   5  280.37   18.50
   2  -1   5  277.37   20.40
  -2   1   5  260.87   18.30
   2  -2  -5  776.52   32.70
   2   2  -5  735.53   33.30
   2   2  -5  718.93   28.10
  -2   2  -5  681.93   34.80
  -2   2  -5  687.83   30.50
  -2  -2  -5  736.63   28.70
  -2   2   5  728.23   33.10
   2  -2   5  701.43   29.90
   2   2   5  774.92   30.00
  -2  -2   5  714.83   33.20
  -2  -2   5  773.82   27.70
  -2   2   5  703.63   29.60
   2  -3  -5  169.28   14.00
  -2   3  -5  151.48   14.80
  -2   3  -5  121.89   15.80
   3   2  -5  179.98   15.40
  -3  -2  -5  143.89   10.00
   2  -3  -5  175.08   13.90
   3   2   5  167.98   11.40
   2  -3   5  154.28   17.60
  -3  -2   5  153.08    8.60
  -2   3   5  159.98   13.70
  -2   3   5  133.39   13.70
  -3  -2   5  167.18   14.90
  -1   3  -5   37.70    9.30
   1  -3  -5   42.70    8.20
  -3  -1  -5   41.50    6.40
  -1   3  -5   41.60    8.60
   3   1  -5   66.19   11.30
  -3  -1   5   59.89    5.30
  -1   3   5   31.50    7.90
  -1   3   5   30.40    7.70
  -3  -1   5   59.79   10.60
   1  -3   5   40.40    9.40
   1  -3   5   53.09   10.80
   3   1   5   48.60    7.00
  -3   0  -5 6047.99  178.88
   3   0  -5 6139.99  185.08
   0   3  -5 5987.00  184.28
   0  -3  -5 6095.59  182.18
   0   3  -5 6080.59  184.78
  -3   0   5 5858.71  185.38
   0  -3   5 6045.99  183.78
   3   0   5 5998.90  178.28
   0   3   5 5871.31  183.98
   0   3   5 5841.62  183.08
  -3   0   5 5984.80  174.68
   0  -3   5 5965.40  183.28
   1   3  -5 9588.84  279.67
  -3   1  -5 9481.55  276.97
   1   3  -5 9614.14  282.77
   3  -1  -5 9361.16  281.27
   1   3   5 9384.66  278.77
   1   3   5 9401.06  282.57
  -1  -3   5 9887.01  279.37
   3  -1   5 9440.86  275.87
  -3   1   5 9277.57  282.37
  -3   1   5 8889.81  276.57
  -1  -3   5 9155.38  280.87
   3  -1   5 9399.56  286.67
   2   3  -5  258.07   14.80
   2   3  -5  216.88   17.10
  -3   2  -5  192.98   20.70
   3  -2  -5  221.58   16.40
  -3   2  -5  212.48   14.50
   3  -2  -5  188.78   13.10
   3  -2   5  226.88   19.50
   3  -2   5  216.78   13.70
   2   3   5  233.78   14.60
  -2  -3   5  237.88   17.30
  -3   2   5  202.58   16.90
  -3   2   5  189.28   13.40
  -2  -3   5  222.48   13.80
   3   3  -5   25.00    7.30
   3  -3  -5   17.80    7.10
  -3   3  -5   17.40    6.30
   3  -3  -5   15.00    6.30
  -3   3  -5   16.40    9.00
   3   3  -5   16.40    7.20
   3   3   5   21.50    5.40
  -3  -3   5   22.60    7.80
   3  -3   5   25.60    7.50
  -3   3   5   33.40    9.10
  -3   3   5   16.30    6.20
   3  -3   5   25.90    9.20
  -3  -3   5   26.40    5.30
  -3   4  -5   10.80    6.00
   4   3  -5   11.40    6.30
  -3   4  -5   22.80   10.10
   3  -4  -5   11.50    6.50
   4   3  -5   17.00    4.20
  -4  -3   5    6.20    5.80
  -4  -3   5   12.60    3.60
   3  -4   5   20.10    6.60
  -3   4   5    4.70    6.10
  -3   4   5   18.40    7.70
   3  -4   5   17.00    9.40
   4   3   5    9.50    4.40
  -2   4  -5   18.10    6.70
  -2   4  -5    3.90    7.00
   2  -4  -5   11.20    6.20
   4   2  -5    6.60    6.20
  -2   4   5   20.40    6.70
   2  -4   5   10.70    7.80
  -4  -2   5    2.10    5.40
   2  -4   5    9.20    5.50
   4   2   5    6.60    3.90
  -2   4   5   16.20    7.10
   4   1  -5  593.34   29.80
  -4  -1  -5  625.84   23.10
  -1   4  -5  556.74   28.90
  -1   4  -5  621.84   32.10
   1  -4  -5  565.24   29.40
  -1   4   5  548.35   28.50
  -4  -1   5  573.24   29.50
   1  -4   5  654.83   32.20
   1  -4   5  609.54   28.50
   4   1   5  618.94   23.20
  -1   4   5  562.04   29.50
   4   0  -5 1891.21   71.29
   0   4  -5 2018.50   72.19
  -4   0  -5 2023.40   67.29
   0   4  -5 2097.79   73.29
  -4   0   5 2161.08   73.49
   0  -4   5 2002.70   70.69
   4   0   5 1971.40   63.69
   0  -4   5 2016.10   77.09
  -4   0   5 1996.00   60.69
   0   4   5 2044.20   72.89
   0   4   5 2050.39   70.69
   1   4  -5 1039.50   41.80
   1   4  -5 1048.90   43.60
  -4   1  -5  999.30   37.00
   4  -1  -5 1007.30   42.20
   4  -1  -5  967.50   34.70
   1   4   5 1075.89   44.70
   4  -1   5 1060.49   36.10
   4  -1   5 1024.00   47.40
  -4   1   5  994.50   35.30
  -1  -4   5 1016.70   42.30
  -4   1   5 1012.30   43.20
   1   4   5 1068.29   44.70
  -1  -4   5  967.20   40.60
   2   4  -5 9814.22  296.47
   2   4  -5 9959.00  291.57
  -4   2  -5 9803.32  289.57
   4  -2  -5 9999.00  288.77
   4  -2  -5 9234.68  293.47
   4  -2   5 9871.01  300.77
  -4   2   5 9770.02  289.07
   2   4   5 9937.21  297.47
  -4   2   5 9959.20  296.27
  -2  -4   5 9795.52  294.87
   4  -2   5 9867.11  287.87
   3   4  -5  188.18   19.40
  -4   3  -5  173.88   21.50
  -4   3  -5  173.28   13.80
   3   4  -5  177.48   13.30
   4  -3  -5  178.38   14.10
   4  -3  -5  176.68   15.80
  -3  -4   5  198.68   19.60
   4  -3   5  167.28   21.00
  -4   3   5  167.98   14.00
  -3  -4   5  180.38   12.80
   3   4   5  204.68   13.60
  -4   3   5  184.48   19.40
   4   4  -5   67.89    8.90
   4  -4  -5   64.99   11.00
  -4   4  -5   68.39   10.70
   4   4  -5   72.69   11.80
  -4   4  -5   82.09   15.80
   4   4   5   85.89   10.10
  -4   4   5   63.59   11.40
   4  -4   5   82.29   15.70
  -4  -4   5   78.89    8.70
  -4  -4   5   77.89   12.70
  -4   4   5   82.89   12.60
   5   4  -5   72.79    8.60
   5   4  -5   70.79   12.70
  -4   5  -5   68.99   11.00
   4  -5  -5   88.39   13.80
  -4   5  -5   88.59   17.70
   4  -5   5   49.60   12.90
  -4   5   5   59.99   11.80
   5   4   5   79.29    8.90
  -5  -4   5   79.69   13.00
  -5  -4   5   78.99    8.00
  -4   5   5   43.90   10.20
  -3   5  -5  123.99   14.90
   5   3  -5  161.88   18.80
   5   3  -5  123.69    7.40
  -3   5  -5  131.59   19.60
   3  -5  -5  175.48   18.90
   3  -5   5  154.48   19.80
  -5  -3   5  154.28   18.00
   5   3   5  122.99    9.20
  -3   5   5  102.59   14.00
  -3   5   5  119.49   16.90
  -2   5  -5 1194.48   53.49
   5   2  -5 1104.99   48.50
  -2   5  -5 1166.88   48.80
   2  -5  -5 1140.89   49.50
  -2   5   5 1164.38   50.19
   5   2   5 1255.97   39.50
  -2   5   5 1218.18   49.60
   2  -5   5 1223.88   52.99
   2  -5   5 1218.48   47.50
  -5  -2   5 1217.68   49.40
  -1   5  -5   27.10    9.50
  -1   5  -5   30.50    8.80
  -5  -1  -5   56.69    5.60
   1  -5  -5   39.70   10.20
   5   1  -5   33.50    9.00
  -1   5   5   34.70    9.80
  -5  -1   5   29.00    8.90
   1  -5   5   35.60    8.80
  -1   5   5   40.90    9.50
   5   1   5   41.50    4.90
   1  -5   5   42.30   11.00
   5   0  -5 3003.00  102.09
   0   5  -5 2987.80  104.19
   0  -5  -5 3039.10  104.59
   0   5  -5 2981.70  103.19
  -5   0  -5 3105.69   92.99
   0  -5   5 2918.41  100.99
  -5   0   5 3037.50   89.59
   0   5   5 3076.49  101.69
   5   0   5 3007.40   91.49
  -5   0   5 3183.88  103.79
   0   5   5 3042.30  104.79
   0  -5   5 3156.18  103.99
  -5   1  -5 3486.05  104.69
   5  -1  -5 3249.77  102.49
   1   5  -5 3472.35  112.69
   5  -1  -5 3345.87  111.69
   1   5  -5 3407.66  113.69
  -1  -5   5 3172.78  110.99
  -1  -5   5 3469.65  112.19
   5  -1   5 3261.87  118.39
   1   5   5 3388.86  110.39
   5  -1   5 3417.06  102.79
  -5   1   5 3448.35  103.49
  -5   1   5 3518.95  113.89
   1   5   5 3404.46  115.19
   5  -2  -5 2457.45   86.49
   2   5  -5 2541.55   89.19
  -5   2  -5 2458.45   80.89
   5  -2  -5 2468.15   80.89
   2   5  -5 2452.35   85.79
   5  -2   5 2595.34   94.19
   2   5   5 2423.06   89.99
  -2  -5   5 2633.14   87.69
  -2  -5   5 2493.35   85.39
  -5   2   5 2493.55   81.29
   2   5   5 2686.93   85.09
  -5   2   5 2419.16   88.09
   5  -3  -5  549.65   29.30
   3   5  -5  589.64   27.80
  -5   3  -5  540.25   26.00
   5  -3  -5  546.95   26.60
   3   5  -5  560.54   31.20
  -5   3  -5  545.05   35.40
  -5   3   5  549.65   27.20
   3   5   5  579.44   26.90
  -5   3   5  586.54   31.20
   5  -3   5  523.85   33.90
  -3  -5   5  550.54   26.70
   3   5   5  567.84   32.10
  -3  -5   5  525.45   29.10
   4   5  -5   10.30    5.70
   5  -4  -5   15.20    7.20
  -5   4  -5   11.80    5.80
  -5   4  -5   36.20   12.30
   4   5  -5   29.80    9.30
   4   5   5   18.70    5.90
  -5   4   5   13.30    7.30
  -5   4   5   13.50    7.30
   4   5   5   33.00   10.70
   5  -4   5   28.60   11.60
  -4  -5   5   23.30    7.90
  -4  -5   5   13.50    5.90
   5   5  -5   13.90    8.10
  -5   5  -5    2.70    8.50
   5   5  -5   19.30    6.00
  -5   5  -5   16.70    6.70
   5  -5  -5    3.10    6.50
   5   5   5   18.10    5.50
  -5   5   5   19.30    8.30
   5  -5   5    3.50    8.60
  -5  -5   5   17.50    7.30
  -5   5   5    5.40    6.60
  -5  -5   5   16.80    5.10
   6   5  -5  114.19   11.70
   5  -6  -5   91.29   15.20
  -5   6  -5   84.09   18.30
   6   5  -5   96.49   15.80
  -5   6  -5   96.69   14.20
   6   5   5  116.09    9.70
   5  -6   5   85.89   17.50
  -5   6   5   96.89   16.50
  -6  -5   5  107.39   15.70
  -5   6   5   77.19   14.50
  -4   6  -5   -1.60    7.90
  -4   6  -5    1.50    5.30
   4  -6  -5    3.70    7.20
   6   4  -5    4.50    6.70
   6   4  -5   17.30    6.40
   6   4   5    7.30    3.80
   4  -6   5    8.30    9.90
  -4   6   5    8.70    7.50
  -4   6   5    4.80    6.70
  -6  -4   5    1.20    5.40
  -3   6  -5  123.69   15.90
  -3   6  -5  109.99   18.10
   3  -6  -5  128.89   17.10
   6   3  -5  123.39   15.90
  -3   6   5  106.39   15.90
  -6  -3   5   90.09   13.20
  -3   6   5   97.99   15.70
   3  -6   5  113.59   17.90
  -2   6  -5 1618.84   69.69
   6   2  -5 1665.13   64.99
  -2   6  -5 1617.74   64.69
   2  -6  -5 1737.13   67.79
  -2   6   5 1645.34   67.79
   2  -6   5 1717.53   69.69
  -2   6   5 1733.93   66.29
  -6  -2   5 1826.32   65.89
   1  -6  -5  315.47   23.40
  -1   6  -5  255.77   20.70
   6   1  -5  290.27   20.80
  -1   6  -5  300.47   24.00
  -1   6   5  311.87   23.50
   1  -6   5  270.77   20.10
  -6  -1   5  278.17   20.60
   1  -6   5  297.17   23.30
   0   6  -5   23.90    9.10
   0  -6  -5   11.10    7.40
  -6   0  -5   33.80    4.70
   6   0  -5    5.20    6.40
   6   0  -5   19.60    3.20
   0   6  -5   12.30    7.10
   0  -6   5    9.70    7.80
   6   0   5   32.60   12.40
   0   6   5   12.60    8.80
  -6   0   5    9.90    7.00
   0  -6   5   18.60    7.50
   1   6  -5 1769.72   69.19
   6  -1  -5 1779.22   58.19
   1   6  -5 1852.01   69.89
   6  -1  -5 1740.73   66.59
  -1  -6  -5 1791.02   71.19
  -6   1  -5 1810.32   58.69
  -6   1   5 1838.02   68.89
  -1  -6   5 1853.81   67.79
  -1  -6   5 1804.62   68.59
   6  -1   5 1744.33   74.09
   1   6   5 1838.42   71.69
   6  -2  -5    8.50    5.90
   2   6  -5    4.60    6.20
  -6   2  -5   -2.90    3.40
   6  -2  -5    5.50    4.70
   2   6  -5    7.00    6.90
  -6   2   5   -0.60    5.40
  -2  -6   5   11.70    7.30
  -6   2   5   -2.10    4.00
   6  -2   5    6.50    7.60
  -2  -6   5    0.10    5.80
   2   6   5   19.60    8.80
   6  -3  -5 1676.43   59.49
   3   6  -5 1616.94   64.99
   3   6  -5 1645.84   61.79
  -6   3  -5 1542.45   57.19
  -6   3  -5 1636.14   71.49
  -6   3   5 1610.14   64.29
  -3  -6   5 1696.53   63.29
  -6   3   5 1587.34   59.49
  -3  -6   5 1564.54   60.49
   6  -3   5 1597.84   69.89
   3   6   5 1687.03   67.39
  -6   4  -5  715.53   32.70
   4   6  -5  759.82   34.30
  -6   4  -5  713.43   43.40
   6  -4  -5  755.82   35.40
   4   6  -5  634.64   36.60
  -4  -6   5  791.42   36.00
  -4  -6   5  715.73   35.90
  -6   4   5  748.63   35.70
   6  -4   5  669.93   41.60
  -6   4   5  762.02   38.50
   4   6   5  766.92   40.80
  -6   5  -5  647.34   41.80
  -6   5  -5  640.54   31.80
   6  -5  -5  606.64   33.80
   5   6  -5  673.93   36.60
   5   6  -5  738.03   31.80
  -5  -6   5  650.23   31.80
   6  -5   5  695.93   42.00
  -6   5   5  626.24   34.70
  -6   5   5  626.94   35.90
   5   6   5  612.04   37.10
  -5  -6   5  670.43   34.20
   6  -6  -5  130.09   18.10
   6   6  -5  145.39   18.80
  -6   6  -5  111.89   15.10
  -6   6  -5  194.88   26.90
   6   6  -5  168.88   16.00
   6  -6   5  150.68   21.80
  -6   6   5  128.79   18.60
  -6   6   5  125.59   17.80
  -6  -6   5  140.19   14.20
   6   6   5  130.39   19.50
  -6  -6   5  158.58   18.20
   6  -7  -5  124.89   18.80
   7   6  -5  182.78   22.50
  -6   7  -5  153.18   24.70
   7   6  -5  160.38   15.50
  -6   7  -5  126.39   17.30
  -7  -6   5  143.29   17.60
   6  -7   5  127.69   21.40
  -6   7   5  116.69   19.50
   7   6   5  177.68   23.60
  -6   7   5  119.59   18.30
   7   6   5  139.29   10.70
   7   6   5  136.79   11.40
   7   5  -5  196.88   21.50
   5  -7  -5  274.77   27.70
  -5   7  -5  212.28   28.00
   7   5  -5  212.88   13.70
  -7  -5   5  210.18   18.60
  -5   7   5  189.58   22.40
   5  -7   5  200.18   26.90
  -5   7   5  191.78   26.90
   7   5   5  202.78   11.50
   7   5   5  201.28   12.20
  -4   7  -5 1074.79   53.79
  -4   7  -5 1009.00   54.29
   7   4  -5 1061.29   36.50
   7   4  -5  974.10   47.00
   4  -7  -5 1050.99   50.79
  -7  -4   5 1124.09   47.10
   7   4   5 1039.50   35.00
  -4   7   5 1041.00   51.09
  -4   7   5 1010.20   49.00
   4  -7   5 1038.10   53.69
  -3   7  -5   41.40   12.90
  -3   7  -5   69.99   13.50
   7   3  -5   39.60   10.40
   3  -7  -5   39.40   11.40
  -7  -3   5   43.50   10.60
  -3   7   5   34.10   10.60
  -3   7   5   33.80   11.10
   3  -7   5   46.60   13.00
   2  -7  -5    6.20    7.30
  -2   7  -5   15.70    7.40
   7   2  -5   14.50    7.30
  -2   7  -5   21.90   11.20
   2  -7   5    1.20    6.90
  -7  -2   5   11.90    7.00
  -2   7   5   10.40    8.70
   7   1  -5    0.70    5.20
  -1   7  -5   15.40    8.20
  -1   7  -5    1.40    6.90
   1  -7  -5   -1.40    6.80
  -1   7   5    4.50    7.40
   1  -7   5    7.10    7.70
  -7  -1   5    4.40    6.00
   7   0  -5  599.74   21.80
   0   7  -5  641.54   36.40
   7   0  -5  582.24   31.30
   0  -7  -5  552.14   34.40
   0   7  -5  652.63   35.00
   7   0   5  606.74   38.50
   0   7   5  585.24   35.40
   0  -7   5  618.84   35.30
  -7   0   5  609.24   32.90
   1   7  -5  563.94   32.60
   1   7  -5  555.14   33.00
  -1  -7  -5  565.44   34.20
   7  -1  -5  547.35   23.10
   7  -1  -5  553.04   29.60
  -1  -7   5  514.95   31.40
  -7   1   5  605.74   32.30
  -7   1   5  494.65   23.30
   1   7   5  561.44   34.20
  -1  -7   5  552.14   30.60
   7  -1   5  513.05   35.20
   2   7  -5 1500.05   62.39
  -7   2  -5 1432.76   50.69
   7  -2  -5 1459.25   57.69
   2   7  -5 1419.66   60.19
   7  -2  -5 1500.25   52.99
  -7   2   5 1465.15   53.59
  -2  -7   5 1502.75   59.49
   7  -2   5 1351.06   64.89
  -7   2   5 1466.15   60.59
  -2  -7   5 1595.64   61.29
  -7   3  -5   81.19   10.70
   3   7  -5   99.69   15.20
   3   7  -5  118.49   18.30
   7  -3   5  119.79   21.20
  -7   3   5  149.59   16.30
  -3  -7   5  134.19   17.20
  -7   3   5  114.39   17.00
  -3  -7   5  117.69   16.20
   3   7   5  104.59   17.00
  -7   4  -5  822.92   36.80
   7  -4  -5  862.81   40.30
   4   7  -5  924.01   41.60
  -7   4  -5  871.81   50.59
  -4  -7   5  889.71   42.00
  -7   4   5  924.81   44.40
   7  -4   5  829.42   48.00
   4   7   5  901.01   46.80
  -7   4   5  910.61   41.90
  -4  -7   5  975.40   41.50
  -7   5  -5    2.00    8.30
   5   7  -5   16.80    8.10
   5   7  -5   10.00    7.80
  -7   5  -5    7.40    6.00
   7  -5  -5    5.60    7.00
  -7   5   5    8.70    7.60
   7  -5   5   24.80   11.90
  -7   5   5    4.80    7.10
   5   7   5    4.40    7.60
  -5  -7   5   12.70    6.70
  -5  -7   5   16.40    7.20
   6   7  -5  316.97   25.50
  -7   6  -5  399.56   41.00
   7  -6  -5  320.27   25.30
  -7   6  -5  290.87   21.70
   6   7  -5  323.27   21.70
  -6  -7   5  329.37   23.80
   7  -6   5  309.17   34.60
  -7   6   5  312.37   25.70
  -6  -7   5  355.56   21.60
  -7   6   5  341.87   26.60
   6   7   5  374.36   29.30
  -7   7  -5   80.39   19.40
   7   7  -5   81.89   12.80
  -7   7  -5   74.49   13.70
   7  -7  -5   71.49   15.00
   7   7  -5   63.49   13.90
   7  -7   5   58.59   16.60
  -7   7   5   73.49   14.70
   7   7   5   64.69   15.50
  -7  -7   5   66.89   12.70
   7   7   5   78.19   10.30
  -7   7   5   80.69   16.20
  -7   8  -5  531.05   42.10
   7  -8  -5  576.24   38.20
  -7   8  -5  555.14   33.50
   8   7  -5  596.44   36.30
   8   7  -5  554.34   28.90
  -7   8   5  547.15   38.10
   8   7   5  513.45   36.30
  -7   8   5  537.15   41.50
   7  -8   5  474.45   39.60
   8   7   5  502.25   24.30
  -8  -7   5  560.94   32.30
  -6   8  -5    0.20    6.50
   8   6  -5    7.80    5.30
  -6   8  -5   -2.00    8.50
   6  -8  -5  -14.50    5.90
  -6   8   5    4.10    8.00
   8   6   5  -11.40    5.60
  -6   8   5    0.70    8.10
   8   6   5   -0.30    3.30
   8   6   5    0.70    3.20
   6  -8   5   30.20   14.20
  -8  -6   5   -1.30    5.80
  -5   8  -5  214.38   22.40
   5  -8  -5  244.98   27.50
  -5   8  -5  227.18   29.40
   8   5  -5  234.58   14.70
   8   5  -5  246.08   21.80
  -5   8   5  278.37   24.70
  -5   8   5  252.47   28.90
  -8  -5   5  268.17   20.90
   5  -8   5  180.58   25.80
   4  -8  -5  104.69   18.20
  -4   8  -5  114.09   17.30
   8   4  -5  122.99   18.00
  -4   8  -5  113.99   21.20
   8   4  -5  100.59    8.60
  -4   8   5   89.09   17.40
  -8  -4   5  108.79   15.00
   4  -8   5   80.59   17.60
   3  -8  -5  227.08   25.80
  -3   8  -5  200.58   25.90
   8   3  -5  216.88   23.00
  -3   8  -5  160.98   20.80
  -8  -3   5  211.98   18.70
  -3   8   5  257.07   28.70
   3  -8   5  207.68   27.20
   8   2  -5 1470.35   62.69
  -2   8  -5 1737.23   73.49
   2  -8  -5 1679.23   70.29
  -2   8  -5 1612.54   66.19
   2  -8   5 1626.34   71.09
  -8  -2   5 1618.24   63.89
  -2   8   5 1549.74   69.59
   8   1  -5   12.20    7.70
  -1   8  -5   18.70   10.90
   1  -8  -5   28.90   11.30
  -1   8  -5   26.80    9.60
  -8  -1   5   36.10   10.10
   1  -8   5   42.40   12.80
  -1   8   5   25.20   10.60
   8   0  -5   60.19   11.90
   0   8  -5   66.99   14.00
   0   8  -5   61.59   15.20
   0  -8  -5   69.19   14.60
   8   0  -5   58.39    6.70
   0  -8   5   46.40   13.40
   0   8   5   45.10   12.70
  -8   0   5   56.29   12.80
   8   0   5   42.00   12.70
  -1  -8  -5   -1.90    6.80
   8  -1  -5    0.60    3.60
  -8   1  -5    9.50    4.00
   1   8  -5   11.80    8.00
   1   8  -5    5.00    7.50
   8  -1  -5   14.50    7.10
   8  -1   5    6.20    9.90
   1   8   5   26.50   10.70
  -8   1   5    2.50    4.60
  -1  -8   5   25.40   11.00
  -8   1   5    7.80    7.10
   2   8  -5  124.49   18.20
   2   8  -5  204.88   24.60
  -8   2  -5  143.29   11.00
   8  -2  -5  148.19   17.70
   8  -2  -5  145.39   13.00
   8  -2   5  133.19   22.40
  -2  -8   5  148.29   19.70
  -8   2   5  146.89   19.10
  -8   2   5  122.39   14.40
   2   8   5  154.18   22.00
   3   8  -5   32.20   10.40
  -8   3  -5   39.20    7.70
   3   8  -5   16.50    8.50
   8  -3  -5   26.50    8.40
   8  -3   5   29.20   11.90
  -3  -8   5   16.20    8.20
  -3  -8   5   14.70    7.10
  -8   3   5   32.00    9.20
   3   8   5   24.70   11.20
  -8   3   5   37.20   11.40
  -8   4  -5   22.70    6.80
   4   8  -5   45.50   11.50
   4   8  -5   35.90   11.80
   8  -4  -5   34.10   10.00
  -8   4  -5   54.69   16.30
  -8   4   5   30.50   10.10
  -4  -8   5   12.40    7.00
  -4  -8   5   37.40   10.60
  -8   4   5   70.19   12.60
   4   8   5   52.49   14.00
   8  -4   5   20.40   12.30
  -8   5  -5  697.03   34.20
   5   8  -5  782.42   42.00
   5   8  -5  744.63   38.20
  -8   5  -5  731.63   47.90
   8  -5  -5  720.93   38.50
  -8   5   5  684.03   38.90
  -5  -8   5  769.32   37.50
  -8   5   5  734.03   40.80
   5   8   5  728.73   43.30
  -5  -8   5  765.12   38.80
   8  -5   5  709.93   45.70
  -8   6  -5   77.39   13.30
   6   8  -5   79.99   16.80
   6   8  -5   79.79   14.30
  -8   6  -5  141.99   25.70
   8  -6  -5   64.29   14.90
   6   8   5   74.39   16.50
  -6  -8   5   74.69   13.30
   8  -6   5   63.79   18.50
  -8   6   5   84.69   15.80
  -8   6   5   79.19   15.80
  -6  -8   5  107.59   16.60
   7   8  -5   30.30   11.10
  -8   7  -5   83.39   19.30
  -8   7  -5   27.90   10.00
   8  -7  -5   67.19   15.50
   7   8  -5   49.00   11.60
  -8   7   5   78.29   17.30
   7   8   5   44.10    8.70
  -8   7   5   67.79   15.70
  -7  -8   5   51.89   12.80
   7   8   5   26.40   11.80
   8  -7   5   38.40   14.50
   8  -8  -5  424.56   33.30
  -8   8  -5  437.96   45.10
   8   8  -5  381.26   30.20
   8   8  -5  405.66   26.20
  -8   8  -5  376.46   28.00
   8  -8   5  353.46   39.40
   8   8   5  379.16   21.70
  -8   8   5  396.46   32.20
  -8   8   5  401.16   33.50
   8   8   5  394.16   32.90
  -8  -8   5  493.15   29.90
  -8   9  -5  154.68   32.10
   9   8  -5  211.18   26.60
   9   8  -5  167.88   19.50
  -8   9  -5  190.98   23.60
  -9  -8   5  173.98   20.90
   8  -9   5  162.68   26.80
   9   8   5  216.88   30.00
   9   8   5  158.08   13.90
  -8   9   5  153.88   25.50
  -8   9   5  159.88   23.50
  -7   9  -5    2.20    7.70
   7  -9  -5   12.20   10.80
  -7   9  -5   -5.00   10.50
   9   7  -5    3.60    5.70
   9   7  -5    5.10    7.90
  -7   9   5  -11.10    7.50
  -7   9   5  -13.60    5.30
   9   7   5    1.10    3.90
   7  -9   5   -3.10    9.50
   9   7   5   14.00   10.40
  -9  -7   5    0.50    6.40
   9   7   5    0.30    4.10
  -6   9  -5   42.70   11.60
   9   6  -5   42.80   12.90
  -6   9  -5   18.10   13.10
   6  -9  -5   47.90   16.20
   9   6  -5   44.30    8.90
  -6   9   5   53.99   16.50
   6  -9   5   32.20   13.60
  -9  -6   5   67.99   13.60
  -6   9   5   46.20   12.60
  -5   9  -5  408.06   30.00
   9   5  -5  443.16   30.00
  -5   9  -5  452.55   38.20
   9   5  -5  421.46   20.30
   5  -9  -5  421.46   33.60
  -9  -5   5  406.86   27.10
  -5   9   5  449.26   34.90
   4  -9  -5   -5.00    7.20
   9   4  -5   -2.80    6.20
   9   4  -5   -4.50    3.30
  -4   9  -5    4.70    7.10
  -4   9  -5   12.00   11.40
  -9  -4   5   -0.50    5.30
  -4   9   5   -9.70    6.40
   4  -9   5   -2.60    9.90
  -3   9  -5  119.39   18.80
   9   3  -5  122.79    7.60
   9   3  -5  129.89   17.30
  -3   9  -5  126.69   22.20
   3  -9  -5   94.49   18.00
   9   3  -5  106.69    6.90
  -3   9   5  121.49   20.40
  -9  -3   5  140.39   18.20
   3  -9   5   95.29   19.10
   2  -9  -5   23.40   11.00
  -2   9  -5    4.60    6.10
  -2   9  -5    0.70    8.10
   9   2  -5    3.20    6.30
   9   2  -5    4.60    2.40
   2  -9   5   18.70   11.20
  -2   9   5   11.10    9.50
  -9  -2   5    5.40    6.40
  -1   9  -5    6.50    6.90
   1  -9  -5    9.90    9.60
   9   1  -5    1.60    3.00
  -1   9  -5   -6.60    6.70
   9   1  -5    8.50    7.20
   9   1   5  -10.30    7.20
  -9  -1   5   -1.80    5.90
  -1   9   5   -4.40    7.30
   1  -9   5   -1.20    8.20
   0   9  -5   45.40   13.80
   9   0  -5   33.50    9.50
   0  -9  -5   26.20   12.10
   9   0  -5   41.80    6.70
   0   9  -5   59.69   14.10
   9   0   5   21.30   11.40
   0  -9   5   44.10   12.90
  -9   0   5   37.40   10.70
   0   9   5   21.30   10.70
   9  -1  -5  181.38   13.20
  -1  -9  -5  157.68   22.50
   1   9  -5  147.49   21.10
   1   9  -5  207.38   26.30
   9  -1  -5  150.88   17.70
   9  -1   5  140.99   22.70
  -9   1   5  195.68   21.80
   1   9   5  167.08   23.30
  -1  -9   5  176.98   22.30
  -2  -9  -5 1216.78   58.89
   2   9  -5 1177.18   55.29
   9  -2  -5 1116.49   45.30
  -9   2  -5 1117.89   41.10
  -2  -9   5 1124.09   54.49
  -9   2   5 1145.29   47.20
  -9   2   5 1238.18   54.09
   9  -2   5 1144.09   59.79
   2   9   5 1158.48   58.29
   3   9  -5   48.00   13.60
   3   9  -5   76.09   15.70
  -9   3  -5   68.39    9.90
   9  -3  -5   66.89   12.00
  -9   3   5   67.89   12.50
  -3  -9   5   55.89   12.90
   9  -3   5   52.89   16.20
   3   9   5   79.89   17.10
  -9   3   5   70.49   15.10
   4   9  -5  121.49   18.90
  -9   4  -5  105.09   13.20
   9  -4  -5  110.49   16.00
   4   9  -5  100.49   18.70
  -9   4   5  117.49   17.40
  -4  -9   5  114.79   17.70
   9  -4   5  148.99   25.30
  -9   4   5  138.09   20.60
   4   9   5  147.19   23.30
  -9   5  -5   89.49   21.40
   5   9  -5   96.59   18.60
  -9   5  -5   71.59   11.80
   5   9  -5  103.59   17.40
   9  -5  -5   91.99   16.30
   9  -5   5  105.59   20.70
  -9   5   5   88.09   16.60
  -9   5   5  108.89   18.00
   5   9   5  133.59   23.50
  -5  -9   5   97.39   15.80
   6   9  -5   85.69   18.10
   9  -6  -5   99.29   18.00
  -9   6  -5   54.49   17.30
   6   9  -5   79.39   15.50
  -9   6  -5   85.79   13.90
   6   9   5   90.49   18.90
  -6  -9   5   69.99   14.20
  -9   6   5   77.69   17.40
   9  -6   5  107.69   23.10
  -6  -9   5   93.59   15.80
  -9   6   5  115.29   22.20
   7   9  -5  171.18   21.00
  -9   7  -5  104.19   16.60
   9  -7  -5  110.29   19.80
   7   9  -5  195.58   26.30
  -9   7  -5  125.49   26.00
   7   9   5  144.59   16.40
  -7  -9   5  120.59   17.90
   7   9   5  132.99   23.90
  -9   7   5  126.59   21.30
   9  -7   5  143.99   27.00
   9  -8  -5   45.10   14.90
  -9   8  -5   36.80   18.10
   8   9  -5   43.50   13.40
   8   9  -5   30.10   11.30
  -9   8  -5   39.00   11.70
  -8  -9   5   51.69   13.20
   8   9   5   57.19   10.70
  -9   8   5   29.50   14.10
  -9   8   5   41.70   13.90
   8   9   5   48.60   16.60
   9  -8   5   41.50   17.00
   9   9  -5  104.09   17.10
  -9   9  -5   65.19   15.70
   9   9  -5   56.89   14.90
   9  -9  -5   65.49   19.20
  -9   9  -5   70.69   22.10
  -9  -9   5   94.89   16.80
   9  -9   5   67.29   20.10
  -9   9   5   59.49   19.60
  -9   9   5   53.99   16.00
   9   9   5   73.69   11.90
   9   9   5  104.09   21.10
  -9  10  -5  224.58   36.70
  10   9  -5  312.07   24.30
   9 -10  -5  302.97   36.10
  -9  10  -5  274.37   29.60
  10   9  -5  340.37   35.20
 -10  -9   5  314.07   25.00
  -9  10   5  277.87   33.30
  10   9   5  300.97   41.50
  -9  10   5  309.27   38.10
   9 -10   5  284.47   37.50
  10   9   5  265.87   18.70
  10   8  -5   77.69   17.60
   8 -10  -5   56.89   16.60
  -8  10  -5   66.99   15.60
  -8  10  -5   41.50   18.90
  10   8  -5   78.49   13.80
  10   8   5   62.79   17.30
  -8  10   5   43.10   17.10
  10   8   5   84.59   13.60
  -8  10   5   64.39   17.60
  10   8   5   57.39    9.30
 -10  -8   5   50.49   12.20
   8 -10   5   72.79   22.70
  -7  10  -5  146.39   21.50
  -7  10  -5  184.28   38.80
   7 -10  -5  159.68   25.90
  10   7  -5  228.38   27.30
  10   7  -5  193.08   16.80
  10   7   5  180.78   26.20
  10   7   5  183.38   11.70
  -7  10   5  170.48   25.70
 -10  -7   5  170.88   20.40
   7 -10   5  202.08   30.60
  -7  10   5  191.38   28.80
  10   6  -5   93.29   11.80
  10   6  -5   85.09   16.70
  -6  10  -5   89.19   22.40
  -6  10  -5   67.99   15.40
   6 -10  -5   84.79   19.70
 -10  -6   5   99.69   16.60
  -6  10   5   85.59   20.40
   6 -10   5   88.19   21.90
  -6  10   5   88.09   18.80
  -5  10  -5   -0.10   12.00
  10   5  -5   -0.40    4.00
  -5  10  -5   -3.70    6.40
   5 -10  -5    1.70    9.10
  -5  10   5    3.10   11.50
   5 -10   5    1.90   10.70
 -10  -5   5   -0.30    5.80
  10   4  -5  228.98   13.10
  -4  10  -5  174.58   22.80
  10   4  -5  222.38   14.80
  10   4  -5  257.57   22.20
  -4  10  -5  200.08   29.90
   4 -10   5  169.18   27.20
  -4  10   5  196.38   27.60
 -10  -4   5  210.48   22.20
  10   3  -5   95.49   15.90
  -3  10  -5   90.59   20.20
  10   3  -5   92.59    7.30
   3 -10  -5  115.99   21.50
  10   3  -5   94.19    7.70
  -3  10  -5  109.49   19.30
  -3  10   5  116.19   22.30
 -10  -3   5  123.79   18.40
  10   2  -5  125.99    8.20
  10   2  -5  147.09   18.60
  -2  10  -5  118.69   22.80
   2 -10  -5  114.59   21.00
  -2  10  -5  136.39   21.40
  10   2  -5  135.09    8.80
   2 -10   5  112.59   21.20
  -2  10   5  114.79   22.30
 -10  -2   5  126.49   18.10
  -1  10  -5   16.30    9.00
  -1  10  -5   29.80   12.90
  10   1  -5    3.00    3.90
  10   1  -5    6.40    7.00
   1 -10  -5   34.50   12.40
  -1  10   5    6.70    9.80
 -10  -1   5   23.10    8.60
  10   1   5   34.30   15.10
   1 -10   5    5.50    9.90
   0  10  -5   86.09   17.90
   0  10  -5   65.79   15.40
  10   0  -5   60.09   12.20
   0 -10  -5   34.50   13.90
  10   0  -5   56.99    8.30
 -10   0   5   51.79   12.20
   0 -10   5   68.59   17.00
  10   0   5   45.30   15.00
   0  10   5   57.39   16.70
   1  10  -5    1.10    7.10
  10  -1  -5   11.10    7.30
  -1 -10  -5   30.90   12.30
   1  10  -5   30.40   12.70
  10  -1  -5   19.30    6.50
  -1 -10   5   18.70   10.50
  10  -1   5   29.60   12.60
 -10   1   5    9.40    8.20
   1  10   5    5.10    9.50
  -2 -10  -5   34.10   14.90
   2  10  -5   61.69   15.40
   2  10  -5   42.50   13.80
 -10   2  -5   50.49    7.50
  10  -2  -5   56.79   10.80
  10  -2   5   19.50   11.60
   2  10   5   25.80   12.30
 -10   2   5   29.20    8.50
 -10   2   5   41.10   12.30
  -2 -10   5   23.10   12.10
   3  10  -5   68.39   16.10
  10  -3  -5   59.39   11.80
 -10   3  -5   63.39    9.50
   3  10  -5   80.69   16.40
  -3 -10   5   94.19   17.10
  10  -3   5   69.99   18.40
 -10   3   5   66.39   13.10
 -10   3   5   72.79   14.90
   3  10   5   59.49   17.40
 -10   4  -5   32.80    8.20
  10  -4  -5   31.70   10.30
   4  10  -5   33.20   12.70
   4  10  -5    8.50    8.60
 -10   4   5   33.50   11.10
  10  -4   5   32.50   14.20
  -4 -10   5   30.90   11.90
 -10   4   5   23.60   10.60
   4  10   5    8.40    9.70
 -10   5  -5   -1.00    6.00
   5  10  -5   15.30    9.80
 -10   5  -5    7.10   13.00
   5  10  -5    8.90    8.90
  10  -5  -5    7.60    8.70
 -10   5   5   20.50    9.60
 -10   5   5    4.40    8.90
   5  10   5   14.80   11.90
  -5 -10   5   10.50    8.50
  10  -5   5   -2.90   10.90
  10  -6  -5   28.00   12.80
 -10   6  -5   49.20   11.80
 -10   6  -5   28.60   16.40
   6  10  -5   30.50   11.90
   6  10  -5   21.40   11.40
  -6 -10   5   55.79   14.10
 -10   6   5   40.60   13.30
  10  -6   5   11.40   12.40
 -10   6   5   15.70   10.60
   6  10   5   32.20   14.60
   7  10  -5   52.19   13.30
  10  -7  -5   60.39   16.00
 -10   7  -5   30.40   16.80
   7  10  -5   55.99   15.20
 -10   7  -5   48.30   11.80
  10  -7   5   62.19   19.90
 -10   7   5   55.59   16.10
  -7 -10   5   54.69   13.30
   7  10   5   58.49   12.00
 -10   7   5   54.39   15.90
   7  10   5   75.19   18.60
   8  10  -5    1.10    8.50
 -10   8  -5    4.20   13.20
  10  -8  -5   29.10   12.80
   8  10  -5    0.90    7.10
 -10   8  -5   -6.00    5.90
   8  10   5    4.60    9.00
 -10   8   5    6.90   10.00
 -10   8   5   -3.60   10.50
  10  -8   5   15.90   14.50
   8  10   5   -7.30    8.40
  10  -9  -5    2.80   11.60
 -10   9  -5    7.90   14.00
   9  10  -5    5.60    9.50
   9  10  -5    3.60    9.50
 -10   9  -5    8.10    9.00
 -10   9   5   12.30   11.20
  10  -9   5    5.90   14.30
 -10   9   5    5.30   13.30
   9  10   5   14.10   12.20
   9  10   5   11.80    7.30
 -10  10  -5   31.50   12.90
  10  10  -5   39.60   14.70
  10 -10  -5   18.40   12.60
  10 -10   5   42.00   18.60
  10  10   5   21.00   14.20
 -10  10   5   12.00   11.40
  10  10   5   21.80    8.40
  10 -11  -5  102.79   23.10
  11  10  -5  163.58   26.00
 -10  11  -5  100.39   19.90
  11  10   5  172.58   15.20
  11  10   5  165.18   28.00
 -10  11   5  155.08   26.30
 -10  11   5  120.09   26.10
  10 -11   5  102.49   26.00
  11  10   5  167.18   17.60
  11   9  -5  562.24   32.50
  -9  11  -5  466.85   36.80
   9 -11  -5  551.14   43.80
  11   9  -5  568.84   39.00
  11   9   5  509.45   25.80
  -9  11   5  526.55   45.40
  -9  11   5  480.35   40.20
  11   9   5  566.64   26.40
  11   9   5  454.75   39.70
   9 -11   5  392.26   47.20
  -8  11  -5  165.58   29.00
  -8  11  -5  155.68   37.00
  11   8  -5  195.38   20.20
  11   8  -5  135.79   22.80
   8 -11  -5  169.88   29.00
  11   8   5  139.59   25.40
  -8  11   5  158.78   25.20
   8 -11   5  149.88   29.80
 -11  -8   5  172.48   21.70
  -8  11   5  173.48   29.80
  11   7  -5   14.60   10.70
   7 -11  -5    3.00   10.40
  11   7  -5    5.30    6.40
  -7  11  -5   16.10   12.40
  -7  11  -5   35.40   16.90
   7 -11   5   18.90   16.00
  -7  11   5   34.30   24.30
  11   7   5    0.50    8.70
  -7  11   5    2.70    8.80
 -11  -7   5   22.80    9.60
  11   6  -5  611.74   28.60
  -6  11  -5  560.74   48.10
   6 -11  -5  639.34   46.00
  -6  11  -5  625.24   41.30
  11   6  -5  659.43   39.10
  -6  11   5  662.83   47.40
   6 -11   5  690.63   49.99
 -11  -6   5  619.14   34.70
  11   5  -5   -1.40    3.80
   5 -11  -5    2.80   10.70
  11   5  -5   -2.60    4.60
  -5  11  -5    6.80    9.60
  11   5  -5   -9.80    6.20
  -5  11   5   -5.00    9.50
 -11  -5   5   -3.10    5.20
   5 -11   5   25.30   14.50
  -4  11  -5  328.07   33.80
  11   4  -5  343.47   17.70
   4 -11  -5  390.56   40.70
  -4  11  -5  424.16   38.50
  11   4  -5  342.87   16.90
  -4  11   5  408.86   36.30
 -11  -4   5  351.96   25.30
   4 -11   5  429.06   45.30
   3 -11  -5    4.00   10.50
  -3  11  -5   11.00    9.50
  11   3  -5   -2.00    3.40
  11   3  -5   -5.00    6.10
  -3  11  -5    3.50   11.70
 -11  -3   5    0.60    6.20
  -3  11   5    0.50    9.30
   3 -11   5   -2.00   10.50
  11   2  -5  317.87   15.60
  -2  11  -5  308.77   32.90
   2 -11  -5  339.87   36.70
  11   2  -5  311.07   17.80
  11   2  -5  325.77   24.40
  -2  11  -5  324.07   39.00
 -11  -2   5  309.67   24.30
  -2  11   5  340.77   38.30
   2 -11   5  243.28   31.70
  11   2   5  325.47   37.70
  11   1  -5   42.00    7.30
  11   1  -5   37.90   10.50
  -1  11  -5   31.70   12.00
  -1  11  -5   50.29   16.90
   1 -11  -5   26.40   13.40
 -11  -1   5   37.20   11.10
  11   1   5   25.70   14.20
   1 -11   5   18.20   11.90
  -1  11   5   51.99   16.50
   0 -11  -5    4.10   10.00
  11   0  -5    2.10    4.80
   0  11  -5    4.10   10.30
   0  11  -5   -1.00    6.90
  11   0  -5    9.00    7.40
   0  11   5    3.40    8.80
   0 -11   5   21.20   12.50
 -11   0   5    9.10    7.70
  11   0   5   -6.80    9.20
  -1 -11  -5  599.44   42.30
  11  -1  -5  581.34   29.40
   1  11  -5  618.24   40.40
   1  11  -5  615.34   42.60
   1  11   5  608.74   43.60
  11  -1   5  591.04   43.60
 -11   1   5  586.34   36.10
  -1 -11   5  657.73   42.70
 -11   2  -5  141.09   10.50
  -2 -11  -5  162.68   26.20
  11  -2  -5  141.99   16.40
   2  11  -5  114.09   21.50
   2  11  -5  129.39   20.80
  11  -2   5  141.79   24.90
  -2 -11   5  131.09   21.60
   2  11   5  140.09   24.90
 -11   2   5  186.38   23.80
 -11   3  -5  634.54   28.60
   3  11  -5  695.53   43.60
   3  11  -5  709.23   43.10
  11  -3  -5  649.43   34.80
   3  11   5  653.83   45.30
 -11   3   5  656.93   39.60
  -3 -11   5  670.73   42.10
 -11   3   5  604.84   35.80
   4  11  -5   36.20   13.00
   4  11  -5   22.20   12.60
  11  -4  -5   -0.10    7.60
 -11   4  -5   19.60    7.20
   4  11   5   15.40   11.40
  11  -4   5   13.80   13.10
 -11   4   5   16.50   10.00
 -11   4   5   28.50   11.70
  -4 -11   5   29.90   12.10
  11  -5  -5   74.69   15.60
 -11   5  -5  108.69   14.60
   5  11  -5  129.29   22.30
   5  11  -5   81.59   18.50
 -11   5   5  100.69   21.90
 -11   5   5   85.89   19.10
   5  11   5   77.79   20.30
  -5 -11   5   62.79   15.80
  11  -5   5   43.10   16.80
   6  11  -5   22.20   11.80
 -11   6  -5   51.79   18.20
   6  11  -5   21.40   11.40
  11  -6  -5   25.00   12.80
 -11   6  -5   21.60   10.20
 -11   6   5   28.30   12.90
 -11   6   5    4.90    9.20
   6  11   5   37.20   18.80
  -6 -11   5   29.10   12.20
   6  11   5   57.69   13.00
  11  -6   5   17.30   14.30
  11  -7  -5  148.79   22.80
   7  11  -5  150.98   22.40
   7  11  -5   95.39   19.40
 -11   7  -5  130.69   27.70
 -11   7  -5  114.49   17.00
   7  11   5  181.88   27.80
  -7 -11   5  162.08   22.50
  11  -7   5   97.19   24.10
   7  11   5  146.79   18.80
 -11   7   5  173.48   25.70
 -11   7   5  127.59   22.40
   8  11  -5  208.88   28.30
 -11   8  -5  129.29   19.60
 -11   8  -5  142.79   29.00
   8  11  -5  183.98   25.50
  11  -8  -5  135.79   24.30
   8  11   5  226.38   32.90
   8  11   5  159.58   18.90
  11  -8   5  160.38   29.50
 -11   8   5  170.58   27.30
 -11   8   5  151.88   23.70
 -11   9  -5   -2.00    8.50
  11  -9  -5   13.40   11.10
   9  11  -5   20.20   11.30
   9  11  -5   19.10   13.10
 -11   9   5   25.50   13.90
   9  11   5   20.00   13.00
 -11   9   5    0.60   11.40
   9  11   5   12.60    7.80
  11  -9   5   12.50   15.10
  10  11  -5   54.29   14.90
  11 -10  -5   32.60   15.20
 -11  10  -5   25.60   13.80
  10  11  -5   28.00   14.40
  10  11   5   41.60   15.90
  11 -10   5    8.50   13.50
  10  11   5   35.80   10.60
 -11  10   5   32.00   14.50
 -11  10   5   71.09   20.00
  11  11  -5  108.69   19.70
 -11  11  -5   83.59   19.60
  11 -11  -5   93.79   22.60
  11  11  -5  164.88   31.40
 -11  11   5  179.58   34.90
  11  11   5  153.78   17.90
 -11  11   5  122.89   24.40
  11 -12  -5    0.00   14.60
  12  11  -5    6.00    9.20
  12  11   5    6.10    6.70
 -11  12   5   -5.90   11.40
  12  11   5   -0.40    5.90
  11 -12   5  -15.80   13.60
  12  10  -5   -6.20    8.50
  10 -12  -5   15.50   14.80
  10 -12   5   17.70   17.00
 -10  12   5    6.90   13.20
  12  10   5    1.50    4.70
  12  10   5   -5.30    4.90
  12   9  -5   27.70   13.70
  12   9  -5   18.50    9.20
  -9  12  -5   10.40   12.40
   9 -12  -5   36.80   16.10
  -9  12   5   31.90   16.50
  12   9   5   27.90   14.00
   9 -12   5    0.00   14.40
  -8  12  -5  -12.10    8.00
  12   8  -5    8.10    9.60
  12   8  -5   12.60    7.70
   8 -12  -5    6.40   12.30
 -12  -8   5   10.00    7.50
  12   8   5   -1.40   10.00
  -8  12   5   -0.80   10.60
  -8  12   5    9.70   14.30
   8 -12   5  -12.60   10.40
  12   7  -5  679.53   41.20
   7 -12  -5  792.42   53.09
  -7  12  -5  587.34   42.90
  12   7  -5  704.13   32.50
  12   7   5  585.34   43.80
  -7  12   5  594.64   48.80
 -12  -7   5  699.13   37.30
  -7  12   5  696.13   48.00
   7 -12   5  671.93   52.39
  12   6  -5  245.98   16.40
  -6  12  -5  189.18   31.90
  12   6  -5  299.77   29.80
  -6  12  -5  199.68   26.60
  12   6  -5  228.08   17.40
   6 -12  -5  257.97   34.10
  -6  12   5  260.37   35.70
 -12  -6   5  253.27   25.40
   6 -12   5  206.88   34.70
  -5  12  -5   15.10   14.10
  12   5  -5    4.10    8.50
   5 -12  -5   -5.00   10.60
  12   5  -5   12.00    5.50
  -5  12  -5    2.00    8.90
  12   5  -5    9.70    5.80
 -12  -5   5   12.30    7.90
   5 -12   5   27.90   15.90
  -5  12   5   34.00   15.80
  -4  12  -5   -3.20   11.60
   4 -12  -5    6.50   11.40
  12   4  -5   -3.60    3.50
  12   4  -5   -0.20    4.00
  -4  12  -5   -7.40    6.80
  12   4  -5   11.70    8.50
  -4  12   5    0.30   12.00
   4 -12   5   -7.70   10.30
 -12  -4   5   16.50    7.80
  -3  12  -5   -7.50   13.20
  12   3  -5    4.20    4.10
   3 -12  -5  -14.00    7.60
  12   3  -5    2.00    4.20
  -3  12  -5    1.40    8.50
   3 -12   5   -1.20   10.60
 -12  -3   5   -6.50    5.00
  12   3   5    0.90   13.30
  -3  12   5  -11.50   13.00
  -2  12  -5   86.09   21.30
  12   2  -5  105.09    9.10
  -2  12  -5   54.19   19.70
   2 -12  -5   80.39   20.90
  12   2  -5  104.49   10.40
   2 -12   5   77.19   20.90
 -12  -2   5  108.49   17.70
  12   1  -5    1.50    4.80
  -1  12  -5   13.10   11.80
   1 -12  -5    3.70   11.10
   1 -12   5    7.50   11.60
 -12  -1   5   -3.90    6.30
   0  12  -5  533.95   47.50
   0 -12  -5  488.95   40.40
   0  12  -5  471.35   40.40
  12   0  -5  508.15   30.30
  12   0  -5  459.55   24.50
 -12   0   5  490.15   32.00
   0 -12   5  508.95   40.10
   0  12   5  400.76   58.19
  -1 -12  -5   11.70   11.50
   1  12  -5   20.40   11.60
   1  12  -5    6.10   10.40
  12  -1  -5   10.50    7.50
  12  -1   5   -0.10   11.00
  -1 -12   5    3.60   10.40
 -12   1   5   20.60   10.30
   2  12  -5   13.00   11.90
  -2 -12  -5   -1.10    9.30
   2  12  -5   12.40   11.70
  12  -2  -5   -0.10    6.80
  12  -2   5    8.20   13.10
  -2 -12   5    4.10   10.00
 -12   2   5    8.80    8.30
  12  -3  -5  775.42   39.90
 -12   3  -5  804.02   32.60
   3  12  -5  775.42   49.60
   3  12  -5  760.42   53.09
 -12   3  -5  786.92   32.60
  12  -3   5  808.82   53.09
  -3 -12   5  786.52   50.19
 -12   3   5  787.92   45.10
   3  12   5  798.02   54.29
  12  -4  -5  192.58   22.80
   4  12  -5  176.68   26.10
   4  12  -5  137.59   32.60
 -12   4  -5  192.58   15.80
 -12   4  -5  194.38   15.90
  12  -4   5  197.48   29.60
 -12   4   5  220.88   25.60
   4  12   5  289.37   37.30
 -12   4   5  179.78   24.40
 -12   5  -5    6.30    6.70
   5  12  -5   -0.30    8.90
  12  -5  -5    1.00    8.90
 -12   5   5    6.00    9.10
  -5 -12   5   -4.50    8.30
   5  12   5    8.80   11.70
  12  -5   5   -8.10    9.90
   6  12  -5    2.50   12.80
   6  12  -5  -11.80    7.60
  12  -6  -5   11.40   10.50
 -12   6   5    6.90    9.30
 -12   6   5    2.10   10.10
   6  12   5   -1.50    6.20
  12  -6   5  -14.50    8.90
   6  12   5   -0.60   10.30
  -6 -12   5   -0.10    7.60
   7  12  -5   -3.20    8.90
 -12   7  -5    4.40   13.70
   7  12  -5   -5.60    8.50
 -12   7  -5   13.40    8.20
  12  -7  -5    1.50   10.60
   7  12   5   10.10    7.70
 -12   7   5   -6.90    7.60
 -12   7   5   -0.30   10.00
  -7 -12   5   -0.30    8.00
  12  -7   5   -7.30   10.70
   7  12   5    1.20   10.80
  12  -8  -5   28.80   13.80
   8  12  -5   16.80   12.70
   8  12  -5   45.90   15.50
 -12   8  -5   13.80    9.50
   8  12   5   38.20   11.20
   8  12   5   17.50   12.70
 -12   8   5    5.30   11.30
  12  -8   5   14.80   16.20
 -12   8   5   26.00   13.10
 -12   9  -5   23.60   12.00
   9  12  -5    7.90   10.80
   9  12  -5   -2.80   10.00
  12  -9  -5    8.90   12.00
   9  12   5    1.40    7.30
 -12   9   5   10.20   12.10
 -12   9   5   -0.70   11.90
  12  -9   5   17.30   15.40
  12 -10  -5   23.90   14.70
  10  12  -5   43.40   17.00
 -12  10  -5   73.19   18.90
  10  12  -5   45.40   15.50
 -12  10   5   56.59   17.80
  10  12   5   62.89   13.00
 -12  10   5   17.60   16.60
  12 -10   5   47.40   26.50
  11  12  -5   -5.80    8.50
  11  12  -5  -13.70    8.10
  12 -11  -5   13.70   14.70
 -12  11  -5   10.90   11.50
  12 -11   5   -8.80   12.20
  11  12   5    6.50    7.90
 -12  11   5   17.10   13.60
  12 -12  -5   33.50   18.90
  12  12  -5   56.29   16.00
  12  12  -5   80.89   20.70
 -12  12   5   65.09   21.40
  12  12   5   52.59   11.70
  12 -12   5   55.39   21.60
  13  12  -5   58.89   18.90
  12 -13  -5   33.10   18.60
  13  12  -5   28.10   13.20
 -12  13   5   25.40   23.90
  13  12   5   36.30   13.00
  13  12   5   59.59   11.10
  13  11  -5   60.59   18.10
  13  11  -5   44.60   13.70
  11 -13  -5   36.70   19.80
 -11  13   5   65.89   21.40
  13  10  -5   16.00   10.50
  10 -13  -5   14.90   26.00
  13  10  -5    1.50   11.10
 -10  13   5    6.60   12.80
  10 -13   5    8.00   15.80
   9 -13  -5    8.40   14.10
  13   9  -5   11.70    8.50
  13   9  -5   -4.00    8.30
   9 -13   5   16.80   16.20
  -9  13   5   38.00   17.90
   8 -13  -5    7.40   15.10
  13   8  -5    4.40    9.40
  13   8  -5   14.00    7.70
  13   8   5   10.40   12.60
 -13  -8   5   24.50    9.80
  -8  13   5   15.90   14.60
  13   7  -5   14.50   12.20
  13   7  -5   18.50    7.30
   7 -13  -5    0.20   10.90
  13   7  -5   17.10   11.10
  13   7   5    6.40   10.90
  -7  13   5   -2.50   10.50
 -13  -7   5   18.80    8.80
   7 -13   5   36.20   19.10
  13   6  -5    8.80    9.20
   6 -13  -5   14.60   13.80
  13   6  -5    3.50    5.10
  13   6  -5   12.80    6.50
 -13  -6   5    9.60    7.80
   6 -13   5   -2.80   13.10
  -5  13  -5  116.79   28.30
  13   5  -5  125.19   19.30
  13   5  -5  125.09   13.00
  13   5  -5  102.39   11.30
   5 -13  -5   74.69   21.30
  -5  13   5  101.89   26.10
   5 -13   5   81.49   22.70
 -13  -5   5   92.19   15.50
  -4  13  -5   32.30   17.90
  13   4  -5   53.19    7.80
  -4  13  -5   33.10   14.60
  13   4  -5   38.40   12.00
  13   4  -5   40.70    7.50
   4 -13  -5   67.99   19.80
  -4  13   5   67.19   20.30
   4 -13   5   24.50   15.60
 -13  -4   5   46.30   12.00
  13   4   5   73.89   21.50
  13   3  -5  262.07   15.00
  13   3  -5  272.57   23.00
  13   3  -5  261.17   14.40
  -3  13  -5  323.87   41.90
   3 -13  -5  241.58   32.80
  -3  13  -5  240.88   32.40
  -3  13   5  246.38   36.40
 -13  -3   5  246.08   21.70
   3 -13   5  173.18   30.80
  13   3   5  301.17   37.80
   2 -13  -5   49.99   17.60
  -2  13  -5   23.60   16.30
  13   2  -5   21.10    9.20
  13   2  -5   39.20    6.70
  -2  13  -5   48.80   14.90
  13   2  -5   34.70    7.40
   2 -13   5   17.20   14.70
  13   2   5   31.80   15.50
  -2  13   5   28.70   17.30
 -13  -2   5   42.70   12.30
   1 -13  -5    0.90   10.30
  -1  13  -5    6.50   13.00
  -1  13  -5    4.60    8.30
  13   1  -5    2.60    6.50
  13   1  -5   -0.50    5.00
  -1  13   5   -5.60   11.00
  13   1   5    5.40   11.70
   1 -13   5   -3.50   10.80
 -13  -1   5    7.40    8.40
   0  13  -5  192.58   29.20
   0  13  -5  185.38   35.80
  13   0  -5  192.78   22.20
   0 -13  -5  162.68   27.70
  13   0   5  124.99   24.70
   0  13   5  151.38   27.70
   0 -13   5  201.88   30.70
 -13   0   5  159.28   21.70
   1  13  -5   17.90   14.50
  -1 -13  -5   17.90   13.20
   1  13  -5    5.20    9.80
  13  -1  -5    2.10    6.70
  13  -1   5   13.10   13.50
   1  13   5   20.10   14.20
  -1 -13   5    9.30   12.30
 -13   1   5   23.20   10.40
   2  13  -5  385.36   34.80
  13  -2  -5  394.16   26.30
  -2 -13  -5  417.06   38.10
   2  13  -5  426.06   38.60
  -2 -13   5  467.95   38.10
  13  -2   5  308.07   38.40
 -13   2   5  358.96   29.80
   2  13   5  468.25   49.40
   3  13  -5   -3.00    8.70
 -13   3  -5    4.10    4.70
   3  13  -5    3.20   10.70
  13  -3  -5    4.50    7.90
 -13   3  -5    5.60    5.00
 -13   3   5   -3.10    7.90
  13  -3   5   15.20   14.20
   3  13   5   -0.10   10.40
  -3 -13   5   19.60   13.00
   4  13  -5   72.49   18.40
  13  -4  -5   50.19   13.50
   4  13  -5   76.19   20.40
 -13   4  -5   47.50    9.90
 -13   4  -5   40.50    9.00
  -4 -13   5   72.39   19.00
 -13   4   5   62.69   15.90
   4  13   5   51.09   19.50
 -13   4   5   63.69   18.10
  13  -4   5   26.60   16.20
 -13   5  -5   50.69   10.90
  13  -5  -5   69.09   16.30
   5  13  -5   40.40   14.80
   5  13  -5   43.50   16.90
 -13   5  -5   59.39   11.30
  -5 -13   5   59.49   17.80
   5  13   5   83.69   16.70
 -13   5   5   47.00   14.80
   5  13   5   53.79   20.30
  13  -5   5   64.39   19.70
 -13   5   5   79.39   18.50
   6  13  -5   70.19   17.90
 -13   6  -5   93.19   18.10
   6  13  -5   71.19   19.20
  13  -6  -5   55.89   16.50
  13  -6   5   54.79   20.10
  -6 -13   5   93.59   20.70
 -13   6   5   38.00   15.00
   6  13   5   54.39   14.10
 -13   6   5   56.19   15.80
 -13   7  -5  115.39   17.70
   7  13  -5  171.88   26.80
  13  -7  -5   70.39   17.40
   7  13  -5  161.58   28.20
  -7 -13   5  100.89   20.30
   7  13   5  109.49   18.30
 -13   7   5   78.69   19.00
 -13   7   5   75.09   19.50
  13  -7   5  117.79   26.60
  13  -8  -5   15.50   13.70
   8  13  -5   61.99   18.10
 -13   8  -5   38.90   12.80
   8  13  -5   70.19   20.80
   8  13   5   34.30   11.30
 -13   8   5   23.70   14.00
  13  -8   5   33.00   18.70
 -13   8   5   45.20   17.80
   9  13  -5   10.30   12.90
   9  13  -5   32.00   15.50
 -13   9  -5    8.80   10.90
  13  -9  -5    4.20   11.30
   9  13   5   17.10    9.60
 -13   9   5    0.30    9.50
 -13   9   5   19.90   17.40
  13  -9   5   44.40   23.20
  13 -10  -5   52.09   19.00
 -13  10  -5   56.89   16.40
  10  13  -5  119.19   23.40
  10  13   5   76.39   16.20
 -13  10   5   61.59   21.10
  13 -10   5   72.49   23.20
 -13  10   5   75.09   20.90
  13 -11  -5   17.50   16.40
  11  13  -5    5.00   10.90
  13 -11   5   30.40   20.10
 -13  11   5   -8.70   10.20
  11  13   5    0.80    7.80
  13 -12  -5  120.39   27.70
  12  13  -5   68.29   18.10
  12  13   5   69.99   14.90
 -13  12   5  116.49   25.20
  12  13   5   74.49   14.40
  13 -13  -5   66.59   25.40
  13  13   5   64.19   13.10
  14  12  -5   23.20   16.00
  14  11  -5   -7.50    7.80
  11 -14  -5    7.70   15.50
  14  11  -5   11.70   13.70
  14  10  -5    6.70   12.40
  14  10  -5   30.10   10.40
  10 -14  -5   53.99   21.60
 -10  14   5   13.90   16.80
  14   9  -5  125.59   16.70
   9 -14  -5  139.19   30.40
  14   9  -5  106.29   20.90
   9 -14   5   81.69   26.20
  -9  14   5   74.49   20.80
   8 -14  -5   -6.40   13.10
  14   8  -5   11.90    7.60
  14   8  -5   20.20   11.60
  14   8  -5    0.20    6.80
  -8  14   5   -2.40   12.20
   8 -14   5    2.40   15.60
  14   7  -5  114.99   20.00
   7 -14  -5  107.39   28.50
  14   7  -5  130.29   14.40
 -14  -7   5  127.79   18.20
  -7  14   5  105.59   24.60
  14   7   5  111.89   23.90
   7 -14   5  115.59   29.10
  14   6  -5   45.50    9.20
  14   6  -5   32.00    7.40
  14   6  -5   71.49   15.70
   6 -14  -5   26.80   18.10
 -14  -6   5   46.60   11.40
  14   5  -5    1.10    4.70
  14   5  -5    3.80    4.60
   5 -14  -5   10.00   13.90
  14   5  -5    2.80    7.70
 -14  -5   5    6.30    7.50
   5 -14   5  -11.50   12.40
  14   4  -5   22.80    6.00
   4 -14  -5   18.10   15.60
  14   4  -5   29.80   10.80
  14   4  -5   22.10    5.80
  14   4   5   17.70   14.90
   4 -14   5   13.10   13.60
 -14  -4   5   16.20    8.60
  14   3  -5   16.50    5.50
  14   3  -5   14.80    9.30
   3 -14  -5   13.20   14.30
  14   3  -5   20.50    6.20
   3 -14   5    6.20   12.20
  14   3   5   21.70   15.90
 -14  -3   5   13.20    8.30
  14   2  -5    2.80    7.30
   2 -14  -5  -16.30    8.90
  14   2  -5   -0.70    4.00
  14   2  -5    1.00    4.70
  14   2   5   -7.30    8.80
   2 -14   5    0.40   12.10
 -14  -2   5   -3.40    6.20
  -1  14  -5    3.50   13.10
  14   1  -5    8.00    6.10
   1 -14  -5    5.90   12.60
 -14  -1   5    2.90    7.40
   1 -14   5   10.90   13.60
  14   1   5   12.10   12.30
   0  14  -5   15.30   13.50
  14   0  -5   22.40    8.60
   0 -14  -5   15.00   14.40
 -14   0   5   14.00   10.30
   0 -14   5    3.20   12.60
  14   0   5    6.70   11.30
   1  14  -5   -1.60   12.50
  14  -1  -5    3.40    7.30
  -1 -14  -5   21.80   14.90
 -14   1   5    3.80    8.60
  14  -1   5  -13.20    9.10
  -1 -14   5    7.70   11.20
  14  -2  -5   12.90    8.80
  -2 -14  -5   13.80   15.00
   2  14  -5    5.30   14.70
 -14   2   5    2.70    8.60
  -2 -14   5   -1.70   10.90
  14  -2   5    8.60   12.00
   3  14  -5   64.49   19.50
  14  -3  -5   64.69   14.30
  14  -3   5   29.20   15.90
  -3 -14   5   76.89   21.10
 -14   3   5   68.99   17.00
 -14   4  -5   69.19   10.80
  14  -4  -5   84.79   16.50
   4  14  -5   98.09   23.90
 -14   4  -5   67.09   10.70
  -4 -14   5   73.29   20.70
 -14   4   5  103.79   20.30
  14  -4   5   52.89   19.60
 -14   5  -5   47.90   11.10
 -14   5  -5   51.19   11.10
   5  14  -5   56.79   18.90
  14  -5  -5   49.99   14.80
  14  -5   5   27.20   16.50
 -14   5   5   66.69   17.70
  -5 -14   5   64.99   18.60
 -14   5   5   59.19   17.10
   5  14   5   53.39   15.40
  14  -6  -5    0.00    9.40
 -14   6  -5   -2.40    6.40
 -14   6  -5   -5.70    8.20
   6  14  -5   -6.60   11.30
  -6 -14   5   -6.90    9.20
 -14   6   5   -6.50    8.10
  14  -6   5   -2.10   12.60
 -14   6   5   -1.90    9.90
   6  14   5    8.80    8.00
 -14   7  -5   24.70   10.80
   7  14  -5   -7.40   11.20
  14  -7  -5   22.70   13.20
 -14   7  -5   -3.60    6.30
 -14   7   5   -4.50    7.50
  14  -7   5    5.40   13.70
 -14   7   5   -8.40   10.20
   7  14   5    3.40    7.80
  -7 -14   5   -6.10    8.60
   8  14  -5   40.30   19.10
  14  -8  -5   10.40   12.10
 -14   8  -5   15.70   11.40
 -14   8  -5   28.70   12.40
  14  -8   5   13.60   27.50
 -14   8   5   47.80   17.80
 -14   8   5   31.70   19.80
   9  14  -5   -5.90   13.10
  14  -9  -5    1.30   11.30
 -14   9  -5   -2.40    9.30
 -14   9   5    3.10   14.10
 -14   9   5   10.20   11.80
  14  -9   5   18.80   17.20
   9  14   5   -4.40    7.30
  10  14  -5    7.00   14.90
 -14  10  -5    1.50   10.90
  14 -10  -5    7.70   13.50
  10  14   5   -1.10    8.10
  14 -10   5  -21.90   11.40
  11  14  -5   37.00   20.00
  14 -11  -5   27.80   18.40
 -14  11   5   -5.40   11.70
  11  14   5   11.70   10.80
  14 -12  -5    0.50   15.90
  15  10  -5   -0.90   10.80
  15  10  -5    2.10    8.50
  15   9  -5   22.20    9.40
  15   9  -5   41.10   14.40
   9 -15  -5    5.00   16.30
  15   9  -5   19.40   10.30
  15   8  -5  417.86   28.50
  15   8  -5  413.86   24.10
   8 -15  -5  401.36   49.10
  15   8  -5  413.66   33.10
  15   7  -5   99.99   13.10
   7 -15  -5   32.30   18.80
  15   7  -5   67.39   16.20
  15   7  -5   79.09   11.20
  -7  15   5   62.69   20.60
 -15  -7   5   74.19   14.00
   7 -15   5   75.89   25.50
  15   6  -5  162.58   21.40
  15   6  -5  123.29   11.30
   6 -15  -5  105.19   26.90
  15   6  -5  117.59   12.40
   6 -15   5  104.29   28.70
 -15  -6   5  113.39   16.80
  15   5  -5  146.09   20.30
  15   5  -5  124.19   11.00
  15   5  -5  125.99   10.40
   5 -15  -5   90.59   26.10
   5 -15   5  108.49   28.90
 -15  -5   5  142.19   18.40
  15   5   5  131.49   29.00
   4 -15  -5    6.60   14.40
  15   4  -5   -0.60    7.70
  15   4  -5    8.20    5.10
  15   4  -5    4.50    4.60
   4 -15   5   14.10   16.20
 -15  -4   5   -0.60    6.20
  15   4   5    2.20   12.70
  15   3  -5   57.79   13.50
  15   3  -5   26.40    6.10
  15   3  -5   32.80    7.20
   3 -15   5   46.10   20.40
  15   3   5   19.20   15.10
 -15  -3   5   21.00    9.40
  15   2  -5   23.10    7.10
  15   2  -5   35.40    7.40
   2 -15  -5   43.10   20.20
 -15  -2   5   36.70   11.30
  15   2   5   28.90   15.80
   2 -15   5   24.00   15.80
   1 -15  -5   -0.80   11.00
  15   1  -5   38.00   10.90
  15   1   5   27.60   15.60
 -15  -1   5   36.00   11.80
   1 -15   5   10.90   15.70
   0 -15  -5   86.89   23.70
  15   0  -5  117.49   15.10
   0 -15   5   72.69   21.70
 -15   0   5  104.89   18.70
  15   0   5   32.60   16.20
  -1 -15  -5   52.89   19.40
  15  -1  -5   45.30   11.40
  15  -1   5   17.60   14.20
  -1 -15   5   40.70   18.40
 -15   1   5   39.30   13.00
  15  -2  -5  275.97   23.00
  -2 -15  -5  225.38   34.90
  -2 -15   5  279.47   39.00
  15  -2   5  198.58   31.80
 -15   2   5  207.98   26.20
  15  -3  -5    0.00    8.60
 -15   3   5    6.80   10.50
  15  -3   5    1.20   12.40
  -3 -15   5    4.10   11.40
 -15   4  -5  241.78   16.40
   4  15  -5  244.68   46.60
  15  -4  -5  248.98   27.70
  15  -4   5  163.68   30.90
  -4 -15   5  275.67   37.10
 -15   4   5  251.77   30.30
 -15   5  -5   87.79   13.40
  15  -5  -5   98.39   19.00
 -15   5  -5   77.89   12.60
   5  15  -5  142.39   29.00
  -5 -15   5  103.09   23.00
 -15   5   5  112.09   20.70
  15  -5   5   77.29   24.60
  15  -6  -5  213.78   28.50
   6  15  -5  233.78   35.00
 -15   6  -5  180.08   21.00
  -6 -15   5  179.78   28.60
 -15   6   5  199.68   28.80
  15  -6   5  198.38   34.40
 -15   6   5  212.38   30.40
   6  15   5  320.87   49.70
 -15   7  -5   15.50    9.80
  15  -7  -5   -3.60    9.40
 -15   7  -5   -5.40    8.40
   7  15  -5    3.80   14.80
 -15   7   5   16.70   14.30
  -7 -15   5   11.90   12.60
 -15   7   5   12.90   11.50
   7  15   5    6.30    9.60
 -15   8  -5   43.00   13.30
   8  15  -5   76.59   23.30
  15  -8  -5   62.59   19.40
 -15   8  -5   45.70   13.20
  15  -8   5   49.99   22.40
   8  15   5   46.00   15.20
 -15   8   5   68.89   17.90
 -15   8   5   55.29   20.50
  15  -9  -5   11.90   14.20
 -15   9  -5   -9.30    9.90
   9  15  -5    9.00   14.90
 -15   9  -5  -10.20    8.20
 -15   9   5   -8.10    9.70
   9  15   5   19.40   12.10
  15  -9   5   -1.40   14.50
 -15   9   5   -8.70   24.80
  10  15  -5   11.00   14.80
  15 -10  -5   -3.40   14.30
 -15  10  -5    6.00   10.40
 -15  10  -5   -5.70   10.90
 -15  10   5   11.50   13.20
  10  15   5    4.40   10.80
  15 -11  -5   -3.10   14.40
  11  15  -5    4.10   16.00
 -15  11  -5    4.30   11.20
 -15  11   5  -11.80    9.70
 -15  12  -5   -2.20   10.60
  15 -12  -5   -8.50   14.40
  16   8  -5    9.30    8.90
  16   8  -5    3.50   10.60
  16   7  -5  299.77   29.10
  16   7  -5  283.87   16.10
  16   7  -5  284.67   16.70
  16   7   5  297.77   44.00
  16   6  -5   18.50   10.90
 -16  -6   5   24.10    9.40
  16   6   5    6.80   15.30
  16   5  -5  112.99   17.40
   5 -16  -5  117.59   28.40
   5 -16   5   73.99   24.60
 -16  -5   5   94.49   15.10
  16   5   5   73.09   22.80
   4 -16  -5   19.20   16.20
  16   4  -5   16.30    9.70
 -16  -4   5   30.00    9.80
   4 -16   5    5.60   15.10
  16   4   5   31.30   17.30
  16   3  -5   14.40    5.40
  16   3  -5   18.40    5.70
   3 -16  -5   -0.80   14.30
 -16  -3   5   16.70    9.50
   3 -16   5   -6.10   12.50
  16   3   5   10.40   14.40
  16   2  -5   86.09   10.10
   2 -16  -5   47.60   22.40
  16   2  -5   50.49    8.80
 -16  -2   5   60.89   13.40
   2 -16   5   79.29   24.20
  16   2   5   72.69   21.50
   1 -16  -5   35.60   17.70
  16   1   5   36.40   18.10
 -16  -1   5   64.79   14.10
   1 -16   5   44.20   21.70
   0 -16  -5   83.39   24.80
  16   0  -5  126.89   15.90
  16   0   5  124.99   27.70
 -16   0   5  125.19   19.70
  16  -1  -5  372.46   25.50
  -1 -16  -5  357.26   45.60
 -16   1   5  369.26   30.20
  -1 -16   5  318.57   43.90
  16  -1   5  291.97   40.50
  16  -2  -5   28.10   11.00
  -2 -16  -5   -0.10   11.60
  -2 -16   5   19.50   15.30
  16  -2   5   16.30   15.50
  16  -3  -5   18.50   10.60
 -16   3   5   45.70   15.20
  16  -3   5    3.80   13.50
  -3 -16   5   25.50   15.30
  16  -4  -5    2.50   10.40
 -16   4   5   -3.80    8.80
  -4 -16   5   15.40   14.50
  16  -4   5    0.50   14.90
 -16   5  -5    0.60    4.00
 -16   5  -5   -2.10    4.30
  16  -5  -5   20.60   12.20
  16  -5   5    1.00   14.50
  -5 -16   5   40.20   18.30
 -16   5   5   10.30   11.30
 -16   6  -5   -3.00    5.50
 -16   6  -5   -1.80    4.50
  16  -6  -5    3.50   10.80
  16  -6   5   -9.70   12.80
  -6 -16   5    2.80   11.20
 -16   6   5   -0.70    9.40
 -16   7  -5   44.40   12.10
  16  -7  -5   63.69   19.40
 -16   7   5   92.09   21.40
  -7 -16   5  100.79   24.30
  16  -7   5   62.49   23.20
 -16   8  -5  -11.10    8.30
 -16   8  -5   -2.50    7.90
  16  -8  -5    5.10   12.80
 -16   8   5    5.50   11.30
  16  -8   5  -13.60   12.70
 -16   8   5    5.00   15.30
 -16   9  -5   17.20   21.00
 -16   9  -5    5.30    9.90
  16  -9  -5    3.20   14.10
 -16   9   5    5.70   12.60
 -16  10  -5    2.50   11.20
 -16  10   5    1.50   13.80
 -16  11  -5   10.40   11.80
  16 -11  -5   -6.90   14.10
 -16  12  -5    3.80   14.30
  17   8   5   12.50   18.10
  17   6   5  142.79   30.80
  17   5  -5   -4.10    8.50
  17   5   5   17.70   17.40
 -17  -5   5   -4.20    4.00
  17   4   5   81.89   24.30
 -17  -4   5   28.50    9.20
 -17  -3   5    3.60    7.20
  17   3   5   16.00   16.20
  17   2  -5  209.78   14.20
  17   2  -5  224.58   13.90
   2 -17   5  234.68   44.50
 -17  -2   5  246.18   25.00
  17   2   5   97.19   25.60
  17   1  -5   10.00    6.40
 -17  -1   5   21.00   10.30
  17   1   5  -12.50   11.40
   1 -17   5   32.80   19.10
  17   0  -5   99.39   14.30
  17   0   5   82.19   24.30
 -17   0   5  117.49   18.70
   0 -17   5   69.69   22.90
  17  -1  -5   18.40    9.60
  17  -1   5   29.80   19.00
 -17   1   5   23.80   10.80
  -1 -17   5   70.99   23.90
  17  -2  -5    3.10    8.80
  17  -2   5   -6.60   13.60
 -17   2   5    6.90    9.10
  -2 -17   5   -0.60   14.60
  17  -3  -5    3.40   10.30
  -3 -17   5   -4.50   12.20
  17  -3   5    6.90   15.40
 -17   3   5    3.60    9.80
  17  -4  -5   50.49   15.20
 -17   4   5   52.99   16.30
  17  -4   5   11.70   17.20
  -4 -17   5   23.00   16.00
  17  -5  -5   -2.00   11.70
 -17   5   5    9.70   12.50
  17  -5   5  -14.00   13.40
  -5 -17   5   23.30   17.30
  17  -6  -5   18.60   13.80
 -17   6  -5    0.80    4.80
 -17   6   5   -4.00   11.30
  17  -6   5   -8.30   13.60
  -6 -17   5    0.20   12.40
 -17   7  -5    3.00    5.80
  17  -7  -5    8.00   14.00
 -17   7   5    6.70   11.70
 -17   8  -5    3.30    6.80
  17  -8  -5   29.70   17.70
  17  -9  -5   34.70   19.10
 -17   9  -5    3.50    7.70
 -17   9   5   44.50   17.90
 -17  10  -5    4.60   10.00
  17 -10  -5   -0.50   15.60
 -17  11  -5    7.70   14.20
  18   8   5   22.30   19.10
  18   7   5   32.00   21.70
  18   6   5   10.00   17.40
  18   5   5    0.40   17.10
 -18  -5   5   -2.10    4.60
  18   4   5   49.10   34.90
  18   3   5   -3.30   15.10
 -18  -3   5   -3.30    4.40
  18   2   5   12.20   16.10
 -18  -2   5    0.10    5.40
 -18  -1   5   -2.00    5.10
  18   1   5    6.40   16.70
  18   0  -5   11.90    7.70
  18   0   5   -4.20   17.40
 -18   0   5   -0.60    6.00
  18  -1  -5   15.60    9.00
  18  -1   5    1.30   19.90
  18  -2  -5   38.30   11.80
 -18   2   5   32.60   13.40
  18  -2   5   30.20   19.20
  18  -3  -5   16.30   11.10
 -18   3   5   31.70   13.80
  18  -3   5   -0.50   15.30
  18  -4  -5    2.90   10.80
 -18   4   5    4.70   10.90
  18  -4   5    2.60   16.10
  18  -5  -5   37.20   16.10
  18  -5   5   46.50   21.50
 -18   5   5   42.30   16.60
  18  -6  -5   30.10   16.40
 -18   6   5   32.70   16.10
  18  -7  -5  120.99   25.30
 -18   7   5  157.98   28.50
  18  -8  -5   74.99   22.20
 -18   8   5   56.99   19.20
  18  -9  -5  -17.00   13.30
 -18   9   5    7.80   14.70
  18 -10  -5   15.50   19.00
  19   7   5   -8.00   21.80
  19   6   5   -1.20   16.80
  19   5   5   -5.70   16.10
  19   4   5   21.00   19.00
  19   3   5    9.50   17.80
  19   2   5   -4.00   14.50
  19   1   5   29.80   20.40
 -19   0   5    2.60    7.30
  19   0   5    3.70   17.50
  19  -1   5    7.50   16.60
  19  -2   5    8.20   17.50
 -19   2   5   -1.70    6.70
 -19   3   5    5.70    8.30
  19  -3   5  -10.70   16.00
 -19   4   5    0.20    7.80
 -19   5   5   11.40   12.60
 -19   6   5   10.90   13.30
 -19   7   5   10.40   14.40
 -19   8   5    7.30   15.10
  20   3   5    9.20   26.60
  20   2   5   -9.50   19.10
   0   0  -6 4113.49  127.09
   0   0   6 3857.51  126.49
   0   1  -6  174.48   17.00
   0  -1  -6  160.98   13.90
   1   0  -6  162.08   16.50
  -1   0  -6  135.39   13.90
   0  -1   6  177.58   15.10
   0   1   6  127.59   13.30
   1   0   6  164.28   13.50
  -1   0   6  164.98   18.60
   0  -1   6  151.98   17.00
  -1  -1  -6  196.48   14.40
   1   1  -6  215.88   16.70
   1  -1  -6  180.48   15.20
  -1   1  -6  202.58   15.30
   1  -1   6  188.98   17.00
  -1  -1   6  189.78   16.00
   1   1   6  189.58   14.70
   1  -1   6  232.68   16.10
  -1   1   6  191.98   16.10
  -1  -1   6  174.58   14.20
   2   1  -6  182.88   16.00
   1  -2  -6  181.28   15.40
  -1   2  -6  202.78   15.70
  -2  -1  -6  192.38   13.70
   1  -2   6  168.98   19.60
  -2  -1   6  202.78   12.90
  -1   2   6  193.88   14.40
  -2  -1   6  193.48   16.40
   1  -2   6  170.58   17.60
   2   1   6  179.98   13.60
  -1   2   6  233.18   17.10
  -2   0  -6  363.46   19.60
   2   0  -6  329.27   21.30
   0   2  -6  363.16   21.70
   0  -2  -6  379.36   20.90
   2   0   6  337.87   19.10
   0  -2   6  344.17   21.00
   0  -2   6  348.47   21.10
  -2   0   6  335.57   21.70
  -2   1  -6    4.80    4.50
   2  -1  -6    0.20    5.10
   1   2  -6   10.80    6.30
  -1  -2  -6    5.50    4.80
   1   2   6   13.30    5.90
  -2   1   6    3.50    4.30
  -1  -2   6   11.30    5.80
  -2   1   6   12.70    6.80
   2  -1   6    2.20    7.20
  -1  -2   6    3.90    5.50
   2  -1   6    9.90    5.20
  -2  -2  -6 1487.15   53.69
  -2   2  -6 1589.74   56.89
   2  -2  -6 1514.35   57.69
   2  -2   6 1663.73   62.19
   2   2   6 1588.94   55.29
  -2  -2   6 1542.45   52.49
  -2   2   6 1507.25   58.89
   2  -2   6 1585.14   56.29
  -2  -2   6 1473.55   58.39
  -2   2   6 1497.15   54.29
   3   2  -6  289.47   20.70
  -2   3  -6  280.07   22.70
  -3  -2  -6  294.67   15.90
  -2   3  -6  272.47   18.70
   2  -3  -6  272.17   18.80
  -2   3   6  289.57   20.10
  -3  -2   6  270.37   13.40
  -3  -2   6  314.97   21.00
   2  -3   6  261.67   17.60
   2  -3   6  238.98   20.90
  -2   3   6  274.87   18.30
   3   2   6  280.67   16.30
  -1   3  -6   54.89    9.90
  -3  -1  -6   67.59    8.70
  -1   3  -6   68.69   12.80
   1  -3  -6   65.59   10.70
   3   1  -6   33.50    7.90
  -1   3   6   57.49    9.90
   1  -3   6   41.50   10.00
   1  -3   6   44.70    8.80
  -1   3   6   51.19    9.50
  -3  -1   6   49.40    9.80
  -3  -1   6   53.79    6.40
   3   1   6   51.29    8.00
   0  -3  -6  912.21   37.00
  -3   0  -6  863.71   34.50
   3   0  -6  914.41   39.90
   0   3  -6  866.21   38.80
   0   3  -6  866.01   38.90
   0   3   6  824.72   37.80
   0  -3   6  884.01   38.20
   3   0   6  894.21   34.60
   0   3   6  932.71   38.50
  -3   0   6  859.11   30.60
  -3   0   6  874.21   39.80
   0  -3   6  911.41   38.60
   1   3  -6  393.56   21.60
   1   3  -6  339.97   22.30
  -1  -3  -6  368.26   20.00
  -3   1  -6  382.76   19.90
  -3   1   6  328.07   22.30
   3  -1   6  373.96   26.20
  -1  -3   6  356.06   20.20
  -3   1   6  338.17   16.90
  -1  -3   6  338.27   21.80
   3  -1   6  323.47   18.30
   2   3  -6  429.86   25.50
  -3   2  -6  437.66   22.60
  -2  -3  -6  407.56   20.90
   3  -2  -6  422.66   24.50
   2   3  -6  432.46   21.70
   3  -2   6  425.46   21.60
  -2  -3   6  391.96   20.30
  -2  -3   6  476.75   25.90
  -3   2   6  415.46   25.40
  -3   2   6  375.66   20.20
   2   3   6  375.36   21.40
   3  -2   6  477.25   29.10
   3   3  -6  231.58   14.00
   3  -3  -6  203.58   17.20
   3  -3  -6  263.57   17.10
  -3   3  -6  196.58   21.90
  -3   3  -6  236.28   17.10
   3   3  -6  264.87   20.00
  -3   3   6  260.37   19.80
   3  -3   6  239.08   16.10
  -3  -3   6  211.78   13.00
   3   3   6  239.88   15.50
   3  -3   6  223.48   20.60
  -3  -3   6  248.68   19.20
  -3   3   6  222.58   16.50
  -3   4  -6  716.43   33.30
   3  -4  -6  620.14   32.00
   4   3  -6  676.83   35.00
  -3   4  -6  662.43   38.40
   4   3  -6  662.93   25.20
   3  -4   6  683.23   37.80
  -3   4   6  696.53   35.00
  -3   4   6  665.43   32.80
  -4  -3   6  708.73   35.00
   3  -4   6  673.63   31.10
   4   3   6  668.73   28.30
  -4  -3   6  660.93   24.40
   2  -4  -6 2302.37   81.99
   4   2  -6 2281.07   83.99
  -2   4  -6 2338.07   87.49
  -4  -2  -6 2400.26   74.49
  -2   4  -6 2364.56   82.39
  -4  -2   6 2382.56   69.39
   2  -4   6 2328.67   80.19
   2  -4   6 2272.27   85.89
  -4  -2   6 2335.57   83.89
  -2   4   6 2408.36   84.09
  -2   4   6 2329.47   82.29
   4   2   6 2339.57   75.69
  -1   4  -6 3779.72  126.29
  -4  -1  -6 3695.53  115.39
   4   1  -6 3652.43  124.19
  -1   4  -6 3798.12  123.89
  -1   4   6 3837.32  123.99
   1  -4   6 3739.33  121.79
   4   1   6 3751.22  115.79
  -4  -1   6 3797.62  124.79
   1  -4   6 3780.62  125.29
  -1   4   6 3841.42  123.99
  -4   0  -6 3571.14  111.39
   4   0  -6 3491.15  118.79
   0   4  -6 3785.32  120.19
   0   4  -6 3754.22  119.99
  -4   0   6 3571.14  119.69
   0  -4   6 3526.25  117.49
   0  -4   6 3700.03  118.89
   0   4   6 3350.56  117.89
   0   4   6 3555.24  117.19
   4   0   6 3521.55  110.49
  -4   0   6 3623.24  106.39
   1   4  -6   27.70    9.10
   1   4  -6   24.30    8.20
  -4   1  -6   31.20    7.00
   4  -1  -6   28.20    8.40
   4  -1   6   15.10    9.70
  -1  -4   6   19.20    7.00
  -4   1   6   14.60    7.20
   4  -1   6   27.10    6.10
  -4   1   6   20.80    8.70
   1   4   6   42.60    9.20
  -1  -4   6   37.40    8.90
   1   4   6   33.20    9.50
   4  -2  -6 7524.35  226.78
   2   4  -6 7681.63  236.28
  -4   2  -6 7473.05  228.78
   2   4  -6 7914.41  230.68
   4  -2  -6 7639.14  233.88
  -4   2   6 7717.83  236.28
  -4   2   6 7496.75  227.08
   2   4   6 7582.34  236.38
   4  -2   6 7552.14  226.98
   4  -2   6 7404.26  239.88
  -2  -4   6 7547.05  234.08
   2   4   6 7795.62  230.68
  -2  -4   6 7764.32  229.28
   3   4  -6  390.76   26.00
   4  -3  -6  423.36   22.60
  -4   3  -6  430.36   30.50
   3   4  -6  423.96   21.60
   4  -3  -6  360.26   23.80
  -4   3  -6  416.86   22.90
  -4   3   6  430.16   26.80
  -3  -4   6  418.86   25.70
   3   4   6  446.06   22.30
  -3  -4   6  391.26   20.50
  -4   3   6  382.56   22.40
   4  -3   6  459.25   22.30
   4  -3   6  439.26   30.00
  -4   4  -6 1004.60   43.30
  -4   4  -6 1024.50   51.79
   4   4  -6 1028.80   38.30
   4   4  -6 1041.50   47.40
   4  -4  -6 1110.59   44.40
  -4  -4   6  994.60   45.40
   4  -4   6  954.20   40.80
   4  -4   6 1067.39   51.09
  -4   4   6 1052.69   44.50
   4   4   6 1097.39   40.40
  -4  -4   6 1025.90   37.50
  -4   4   6 1055.49   47.30
  -4   5  -6  603.04   32.00
   5   4  -6  655.33   34.90
  -4   5  -6  606.84   38.30
   4  -5  -6  647.64   33.30
  -4   5   6  643.34   33.80
  -5  -4   6  639.74   33.80
  -4   5   6  581.14   33.90
   5   4   6  631.04   26.80
  -5  -4   6  631.34   23.80
   4  -5   6  584.24   37.50
   5   3  -6  240.98   20.80
  -3   5  -6  300.07   25.30
   3  -5  -6  282.17   20.90
  -3   5  -6  274.57   20.50
   3  -5   6  296.57   19.80
   3  -5   6  312.97   25.20
  -3   5   6  239.78   20.70
  -3   5   6  233.28   20.60
   5   3   6  296.87   15.30
  -5  -3   6  248.28   20.50
   5   2  -6   55.69   11.30
  -2   5  -6   70.99   14.70
  -2   5  -6   52.29   10.90
   2  -5  -6   69.29   12.50
   2  -5   6   25.40   10.60
   5   2   6   56.09    7.30
  -2   5   6   52.29   11.30
  -2   5   6   52.29   12.00
  -5  -2   6   84.09   14.30
   2  -5   6   54.79   10.50
   5   1  -6 1350.86   56.29
  -1   5  -6 1364.76   56.19
   1  -5  -6 1275.27   55.79
  -5  -1  -6 1480.95   47.40
  -1   5  -6 1352.56   58.79
  -1   5   6 1445.76   57.89
  -1   5   6 1359.66   55.59
   1  -5   6 1438.96   58.59
  -5  -1   6 1358.36   56.39
   5   1   6 1434.16   46.60
   1  -5   6 1395.76   54.59
   5   0  -6  978.40   43.50
   0   5  -6  958.10   43.70
  -5   0  -6  980.50   35.50
   0   5  -6  966.20   44.60
   0  -5   6  925.21   43.20
   0   5   6  952.30   42.10
  -5   0   6 1001.00   30.70
   0  -5   6  981.30   42.50
   0   5   6  968.20   44.50
  -5   0   6  928.31   43.60
   5   0   6  925.71   34.00
   1   5  -6 6728.23  212.28
  -5   1  -6 6783.42  202.58
   1   5  -6 6624.84  209.88
   5  -1  -6 6734.03  210.28
  -5   1   6 6805.92  201.68
   5  -1   6 6808.32  218.38
   5  -1   6 6587.14  199.98
  -1  -5   6 6640.94  208.68
   1   5   6 6760.22  212.88
  -5   1   6 6958.60  212.68
   1   5   6 6863.51  208.48
  -1  -5   6 6884.21  210.18
   2   5  -6  404.46   24.20
   5  -2  -6  417.26   20.30
   5  -2  -6  389.16   25.00
   2   5  -6  467.15   28.10
  -5   2  -6  399.26   21.30
   5  -2   6  450.65   20.50
  -5   2   6  398.56   20.60
  -5   2   6  392.16   26.50
   2   5   6  389.56   23.10
   2   5   6  402.86   27.20
  -2  -5   6  444.16   26.40
   5  -2   6  406.86   29.60
  -5   3  -6 5625.94  188.38
   3   5  -6 5908.61  182.18
   5  -3  -6 5680.73  173.08
   3   5  -6 5685.83  174.28
   5  -3  -6 5464.85  177.68
  -5   3  -6 5702.13  173.58
  -5   3   6 5598.34  180.88
  -3  -5   6 5367.16  178.48
   3   5   6 5444.85  181.78
   3   5   6 5908.01  174.38
   5  -3   6 5682.13  186.58
  -5   3   6 5446.05  173.48
  -3  -5   6 5592.74  173.08
   4   5  -6  261.87   21.60
  -5   4  -6  251.87   18.40
   5  -4  -6  251.77   18.50
  -5   4  -6  238.58   27.60
   4   5  -6  265.47   16.90
   4   5   6  227.18   16.30
  -5   4   6  272.77   22.10
  -4  -5   6  230.38   19.60
  -4  -5   6  240.18   15.70
  -5   4   6  246.08   19.10
   5  -4   6  270.27   29.10
   4   5   6  230.48   21.40
  -5   5  -6 1696.33   65.89
   5   5  -6 1831.32   60.79
   5  -5  -6 1797.92   67.79
   5   5  -6 1789.92   70.79
  -5   5  -6 1732.13   76.69
  -5   5   6 1655.83   69.69
   5  -5   6 1715.43   74.59
  -5   5   6 1737.53   68.19
  -5  -5   6 1787.82   68.49
   5   5   6 1700.23   60.39
  -5  -5   6 1696.93   58.79
   6   5  -6   72.59    9.10
  -5   6  -6   55.39   15.50
   6   5  -6   65.89   14.10
  -5   6  -6   51.19   11.20
   5  -6  -6   46.00   12.10
   6   5   6   60.49    8.80
  -5   6   6   60.89   13.40
   5  -6   6   30.00   12.70
  -6  -5   6   71.29   12.70
  -5   6   6   63.19   13.10
   6   4  -6  976.00   48.40
   6   4  -6 1064.19   36.00
  -4   6  -6 1023.50   54.49
  -4   6  -6 1076.49   48.00
   4  -6  -6 1094.99   49.50
   6   4   6 1100.39   38.90
   4  -6   6 1021.00   53.29
  -4   6   6 1129.79   50.59
  -4   6   6 1033.10   49.50
  -6  -4   6 1145.79   49.00
   6   3  -6  236.68   20.80
   3  -6  -6  272.87   22.00
  -3   6  -6  259.17   21.00
  -3   6  -6  223.28   26.20
  -6  -3   6  248.78   20.50
   3  -6   6  216.38   24.90
  -3   6   6  253.77   21.60
  -3   6   6  245.38   21.50
   6   3   6  266.67   13.30
  -2   6  -6 2052.09   78.39
  -2   6  -6 2148.19   84.29
   6   2  -6 2193.68   79.69
   2  -6  -6 2149.88   80.89
   6   2   6 2105.99   65.09
   2  -6   6 2103.59   76.39
  -2   6   6 2052.49   78.69
  -6  -2   6 2027.10   78.19
  -2   6   6 2122.79   80.59
   2  -6   6 2099.49   82.59
   1  -6  -6    0.10    6.00
  -1   6  -6   19.40    9.10
  -6  -1  -6    6.30    3.20
  -1   6  -6    6.20    6.90
   6   1  -6    2.90    6.30
  -1   6   6   12.30    6.90
   1  -6   6    3.60    5.60
   1  -6   6   20.60    9.40
  -6  -1   6    2.00    5.70
  -1   6   6   11.60    7.80
   6   1   6    8.40    3.30
   0   6  -6 3310.17  115.89
   0  -6  -6 3454.15  117.39
   0   6  -6 3508.85  115.89
   6   0  -6 3151.08  112.49
   0  -6   6 3348.96  114.99
   6   0   6 3296.07   99.99
   0   6   6 3341.57  116.79
  -6   0   6 3237.58  114.19
   0   6   6 3486.35  113.29
   0  -6   6 3210.18  111.79
   6   0   6 3290.07  121.79
   6  -1  -6  399.86   17.60
  -6   1  -6  437.06   20.10
   6  -1  -6  427.26   26.20
   1   6  -6  434.86   27.60
   1   6  -6  393.46   26.30
   6  -1   6  368.46   29.80
  -6   1   6  396.86   26.80
   1   6   6  352.76   23.60
  -1  -6   6  391.86   25.90
  -6   1   6  441.96   20.50
   1   6   6  400.76   27.80
  -1  -6   6  415.56   25.80
   6  -2  -6  310.87   17.30
   2   6  -6  350.46   23.30
   6  -2  -6  321.17   22.60
   2   6  -6  303.27   23.80
  -6   2  -6  318.07   18.10
   6  -2   6  322.77   27.90
   2   6   6  340.57   21.70
   2   6   6  321.37   24.70
  -2  -6   6  306.67   22.60
  -2  -6   6  330.77   22.50
  -6   2   6  292.57   23.30
  -6   2   6  317.87   18.00
   6  -3  -6 1956.40   70.09
   3   6  -6 2182.48   75.19
  -6   3  -6 1945.41   69.89
   3   6  -6 1968.00   78.39
   6  -3  -6 1874.61   74.69
   3   6   6 2177.18   89.79
  -3  -6   6 1980.40   75.69
   3   6   6 2115.29   72.79
  -6   3   6 2022.10   71.09
  -6   3   6 1994.70   78.09
   6  -3   6 2068.99   84.09
  -3  -6   6 2083.39   73.39
  -6   4  -6  618.14   31.30
   6  -4  -6  691.13   33.30
   4   6  -6  659.13   37.60
   4   6  -6  684.63   32.50
  -6   4  -6  609.54   41.80
  -6   4   6  643.64   33.10
   4   6   6  732.53   31.90
   6  -4   6  737.73   42.80
  -4  -6   6  692.43   35.80
   4   6   6  657.33   38.20
  -6   4   6  599.24   35.80
  -4  -6   6  649.83   34.50
   5   6  -6   79.19   11.60
   6  -5  -6   68.09   12.70
  -6   5  -6   81.89   12.70
  -6   5  -6   78.69   17.90
  -6   5   6   78.59   13.50
  -5  -6   6   79.19   11.10
  -6   5   6   43.70   11.20
   5   6   6   75.89   11.00
  -5  -6   6   62.09   12.20
   5   6   6   48.60   12.90
   6  -5   6   56.29   14.90
   6  -6  -6 1104.89   51.59
  -6   6  -6 1246.98   62.79
  -6   6  -6 1106.49   49.00
   6   6  -6 1036.20   51.99
   6   6  -6 1120.69   53.19
   6   6   6 1121.89   44.30
   6  -6   6 1136.39   58.99
  -6   6   6 1124.89   52.39
  -6  -6   6 1072.09   49.90
  -6   6   6 1159.18   54.19
  -6  -6   6 1115.39   42.60
   6   6   6 1109.29   54.89
   7   6  -6  118.79   18.60
  -6   7  -6  156.78   19.90
  -6   7  -6  179.58   26.90
   6  -7  -6  144.89   21.10
   7   6  -6  150.38   12.70
   7   6   6  156.28   23.40
  -6   7   6  119.99   18.70
  -7  -6   6  135.19   18.00
   7   6   6  154.98   12.30
   6  -7   6  131.99   23.30
  -6   7   6  191.98   23.70
  -5   7  -6 2748.02  110.79
   7   5  -6 2861.31   87.19
  -5   7  -6 2749.43   99.29
   5  -7  -6 2727.83  102.39
   7   5  -6 2607.34  107.79
  -5   7   6 2805.02  103.69
   7   5   6 2699.83   87.09
   5  -7   6 2741.03  108.79
  -7  -5   6 2827.02   99.59
  -4   7  -6  201.68   26.50
   4  -7  -6  258.37   23.00
   7   4  -6  247.08   21.90
  -4   7  -6  234.98   21.20
  -4   7   6  266.67   23.20
  -7  -4   6  254.37   21.10
  -4   7   6  248.88   30.30
   4  -7   6  194.98   25.70
   7   4   6  251.67   12.80
  -3   7  -6 1116.79   50.79
  -3   7  -6 1090.79   55.89
   7   3  -6  961.50   48.00
   3  -7  -6 1115.79   51.89
  -7  -3   6 1078.49   48.80
  -3   7   6 1114.59   50.99
   3  -7   6 1066.99   54.09
  -3   7   6 1040.80   52.09
  -2   7  -6   10.50    7.40
   7   2  -6    4.50    6.30
   2  -7  -6   19.00    9.10
  -2   7   6    8.90    8.30
  -7  -2   6   17.70    8.00
  -2   7   6   12.10    7.70
   2  -7   6   18.30   10.20
   1  -7  -6  289.87   24.30
  -1   7  -6  295.37   25.60
  -1   7  -6  268.67   22.80
   7   1  -6  291.67   22.30
  -1   7   6  281.27   22.60
   1  -7   6  273.17   24.40
   1  -7   6  303.17   22.20
  -7  -1   6  290.97   22.40
  -1   7   6  296.57   33.50
   0   7  -6  456.65   29.60
   0  -7  -6  436.46   29.80
   0   7  -6  411.26   29.20
   7   0  -6  416.76   26.50
   0  -7   6  394.76   26.20
   7   0   6  375.36   31.40
   0  -7   6  407.96   28.60
   0   7   6  454.75   27.80
  -7   0   6  411.96   27.60
   1   7  -6 1154.88   51.79
   1   7  -6 1165.68   51.79
   7  -1  -6 1086.89   38.00
  -7   1  -6  924.81   38.20
   7  -1  -6 1035.90   47.80
   1   7   6 1154.28   49.20
  -1  -7   6 1154.38   49.40
  -7   1   6 1098.49   50.39
   7  -1   6 1243.48   58.69
  -1  -7   6 1104.09   50.39
   1   7   6 1153.68   53.79
   7  -2  -6   -5.10    4.70
   7  -2  -6    0.10    4.40
   2   7  -6    2.00    6.70
   2   7  -6   -7.70    5.40
  -7   2  -6    3.00    4.40
  -2  -7   6    2.30    5.90
   7  -2   6   -6.30    7.00
  -7   2   6    2.30    6.30
   2   7   6   -7.50    5.60
  -7   2   6    2.40    4.30
  -2  -7   6    0.30    6.20
  -7   3  -6   78.89   10.60
   7  -3  -6   90.59   15.30
   3   7  -6   76.89   15.80
   3   7  -6   81.29   14.30
   7  -3  -6   99.29   14.30
   7  -3   6   90.89   18.30
  -3  -7   6  116.49   17.00
  -3  -7   6  105.09   15.20
  -7   3   6   93.29   12.90
  -7   3   6   60.49   13.60
   3   7   6   81.69   16.50
  -7   4  -6    6.50    9.50
   4   7  -6    1.10    6.30
   4   7  -6    7.60    6.50
  -7   4  -6    7.10    5.70
   7  -4  -6    9.50    6.60
   7  -4   6   14.90   10.10
  -7   4   6    8.40    7.70
  -4  -7   6   15.40    6.90
  -4  -7   6   -0.10    5.40
  -7   4   6    3.40    6.40
   4   7   6   13.80    9.10
   7  -5  -6   60.39   12.40
  -7   5  -6   63.49   16.80
   5   7  -6   30.90   10.80
   5   7  -6   41.60    9.90
  -7   5  -6   28.30    8.50
  -7   5   6   39.90   10.80
  -5  -7   6   51.99   10.40
   5   7   6   59.59   10.50
  -7   5   6   40.50   11.00
   7  -5   6   41.70   14.50
  -5  -7   6   34.70   10.00
   5   7   6   69.09   15.50
   7  -6  -6   68.49   14.30
   6   7  -6   56.89   13.60
   6   7  -6   64.59   11.50
  -7   6  -6   91.89   21.60
  -7   6  -6   50.29   11.00
   6   7   6   67.99   11.20
   6   7   6   55.89   14.20
   7  -6   6   57.39   15.80
  -7   6   6   74.49   15.60
  -7   6   6   44.80   13.10
  -6  -7   6   55.09   10.30
  -6  -7   6   43.70   11.20
   7  -7  -6 2399.56   92.59
  -7   7  -6 2256.97  102.19
  -7   7  -6 2224.08   87.19
   7   7  -6 2434.16   82.89
   7   7  -6 2365.66   93.19
   7   7   6 2395.86   95.99
   7  -7   6 2616.34  136.39
  -7   7   6 2366.56   94.19
  -7  -7   6 2387.86   89.09
  -7   7   6 2288.57   92.89
   7   7   6 2424.46   80.59
  -7   8  -6   67.69   13.80
   8   7  -6   80.59   12.00
  -7   8  -6   62.39   17.60
   8   7  -6   41.90   12.90
   7  -8  -6   48.70   15.10
  -8  -7   6   67.59   13.90
  -7   8   6   60.39   15.90
   7  -8   6   89.59   21.10
   8   7   6   53.99   16.00
   8   7   6   63.99    9.30
  -7   8   6   58.09   14.90
   8   6  -6  563.44   35.30
  -6   8  -6  538.95   33.40
   8   6  -6  518.85   24.40
   6  -8  -6  547.95   36.60
  -6   8  -6  511.05   41.40
  -6   8   6  572.64   41.20
   8   6   6  492.05   23.00
   6  -8   6  390.06   51.39
   8   6   6  505.75   21.90
  -6   8   6  547.45   37.30
  -8  -6   6  512.55   31.90
  -5   8  -6  447.16   29.90
   5  -8  -6  386.26   30.70
  -5   8  -6  389.26   34.80
   8   5  -6  349.57   28.20
  -5   8   6  405.76   31.00
   8   5   6  402.56   17.50
   5  -8   6  364.86   33.40
   8   5   6  368.56   17.20
  -5   8   6  431.66   32.40
  -8  -5   6  440.96   28.40
   4  -8  -6 1698.33   71.89
   8   4  -6 1729.73   68.99
  -4   8  -6 1634.94   67.99
  -4   8  -6 1557.64   75.59
  -4   8   6 1568.24   71.59
  -8  -4   6 1560.94   65.39
   4  -8   6 1605.74   74.19
  -4   8   6 1608.04   69.49
   8   3  -6   76.39   15.20
  -3   8  -6   83.69   19.20
  -3   8  -6   56.19   13.40
   3  -8  -6   74.19   15.70
   3  -8   6   41.10   13.30
  -8  -3   6   50.69   12.60
  -3   8   6   67.99   16.00
  -3   8   6   46.60   12.40
   8   2  -6  801.62   41.20
  -2   8  -6  850.71   43.90
  -2   8  -6  818.92   47.20
   2  -8  -6  772.72   44.10
  -8  -2   6  794.82   41.10
   2  -8   6  844.72   46.70
  -2   8   6  853.71   43.70
  -2   8   6  787.02   44.90
  -1   8  -6  478.75   33.90
  -1   8  -6  478.95   31.50
   8   1  -6  455.25   28.90
   1  -8  -6  421.46   31.40
  -8  -1   6  448.96   29.00
   1  -8   6  440.36   32.30
  -1   8   6  462.45   32.80
   0  -8  -6  324.47   26.80
   8   0  -6  250.17   21.10
   8   0  -6  279.67   11.30
   0   8  -6  266.37   23.70
   0   8  -6  243.68   30.40
  -8   0   6  288.57   23.40
   8   0   6  341.27   35.60
   0  -8   6  282.07   25.10
   0   8   6  308.97   26.70
   8  -1  -6   27.80    5.60
  -8   1  -6   29.60    5.80
  -1  -8  -6   40.20   12.60
   1   8  -6   18.90    8.90
   1   8  -6   36.80   13.10
   8  -1  -6   35.50   10.00
   8  -1   6   27.20   12.50
  -8   1   6   27.30    9.70
   1   8   6   31.40   12.40
  -1  -8   6   37.00   10.30
  -8   1   6   31.80    6.70
  -1  -8   6   47.50   13.50
  -8   2  -6  412.06   20.30
   8  -2  -6  374.16   25.90
   2   8  -6  410.16   29.60
   2   8  -6  394.66   28.80
   8  -2  -6  408.06   21.00
  -8   2   6  385.56   21.60
  -2  -8   6  409.46   27.60
   8  -2   6  427.06   33.90
  -2  -8   6  447.76   29.50
   2   8   6  391.86   30.80
  -8   2   6  346.67   26.90
   8  -3  -6   59.69   10.70
   3   8  -6   57.29   13.00
   3   8  -6   78.09   14.80
  -8   3  -6   94.09   11.60
  -8   3   6   88.99   13.30
  -8   3   6   64.49   14.40
   8  -3   6   85.49   18.00
   3   8   6   55.09   14.10
  -3  -8   6   78.39   14.90
  -3  -8   6  100.69   16.00
   8  -4  -6  941.81   42.80
   4   8  -6  972.80   49.70
  -8   4  -6  950.10   40.80
   4   8  -6  978.40   46.30
  -8   4   6  952.60   48.90
  -4  -8   6  934.31   44.50
  -8   4   6  929.71   43.90
   8  -4   6  960.60   54.39
   4   8   6  982.70   51.79
  -4  -8   6  981.60   46.60
  -8   5  -6  114.99   15.50
   5   8  -6  105.89   17.90
   8  -5  -6  106.29   16.10
  -8   5  -6  126.59   23.70
   5   8  -6  113.99   17.20
   8  -5   6  119.09   22.70
   5   8   6  141.69   22.10
  -5  -8   6  147.49   19.30
  -8   5   6  144.69   21.00
  -5  -8   6  111.59   15.80
  -8   5   6  104.69   16.80
   6   8  -6 1901.01   72.89
   8  -6  -6 1907.01   77.09
  -8   6  -6 1965.40   73.39
   6   8  -6 1886.61   80.09
  -8   6  -6 1979.90   90.89
   8  -6   6 2078.49  110.09
  -8   6   6 1814.32   79.39
  -6  -8   6 1971.50   76.49
  -8   6   6 1863.31   77.79
  -6  -8   6 1905.31   71.69
   6   8   6 1839.52   82.19
   7   8  -6   26.30    9.40
   8  -7  -6   27.50   12.10
  -8   7  -6    8.20   12.40
  -8   7  -6   20.10    8.70
   7   8  -6   29.90   11.60
   8  -7   6   34.60   15.50
   7   8   6   50.89   16.30
   7   8   6   11.90    7.20
  -8   7   6   26.20   11.40
  -7  -8   6   39.00   12.40
  -8   8  -6  384.76   44.90
   8  -8  -6  406.76   32.80
   8   8  -6  382.96   25.00
   8   8  -6  407.26   32.40
  -8   8  -6  423.96   30.00
   8   8   6  400.96   34.50
  -8   8   6  422.16   34.40
   8   8   6  386.76   22.90
   8   8   6  417.96   22.30
  -8  -8   6  428.76   29.60
   8  -8   6  464.95   40.30
  -8   8   6  423.86   33.80
   9   8  -6    3.40    6.20
   9   8  -6   -2.20    7.60
  -8   9  -6   -4.00   11.40
  -8   9  -6    0.10    8.20
   9   8   6   -1.80    4.00
  -8   9   6   -1.40    8.80
   8  -9   6   -8.20   10.20
   9   8   6   -4.10    8.00
  -8   9   6   -1.00    7.70
  -9  -8   6   -1.20    6.40
   9   8   6    5.30    5.30
   7  -9  -6  204.08   26.80
   9   7  -6  196.88   16.10
  -7   9  -6  251.17   37.00
   9   7  -6  216.68   27.40
  -7   9  -6  288.27   28.90
   7  -9   6  209.78   30.10
  -7   9   6  272.87   32.60
  -7   9   6  193.58   26.70
   9   7   6  228.98   14.10
  -9  -7   6  256.17   27.00
   9   7   6  242.08   15.10
   9   7   6  286.57   33.70
   9   6  -6    4.20    4.60
  -6   9  -6   16.60   14.00
   6  -9  -6    6.40    9.20
   9   6  -6   13.70    9.40
  -6   9  -6    6.20    8.10
  -9  -6   6    3.80    6.90
   6  -9   6   10.30   10.90
  -6   9   6   14.40   10.30
  -6   9   6    9.40   10.30
  -5   9  -6 1279.47   59.49
   9   5  -6 1288.37   59.19
   9   5  -6 1279.77   42.80
   5  -9  -6 1311.87   63.89
  -5   9  -6 1342.87   70.09
  -5   9   6 1292.37   62.19
  -9  -5   6 1216.48   55.69
  -5   9   6 1207.88   63.39
   5  -9   6 1347.97   68.19
   4  -9  -6   19.70   12.60
  -4   9  -6   38.80   15.60
   9   4  -6   21.00   12.00
  -4   9  -6   11.10    8.60
  -4   9   6   24.50   12.20
   4  -9   6   14.80   12.00
  -4   9   6    5.50   10.00
  -9  -4   6   21.90    9.40
   9   3  -6 2168.98   84.49
   3  -9  -6 2067.69   89.09
  -3   9  -6 2041.60   92.89
  -3   9  -6 2251.87   87.79
  -3   9   6 2240.98   91.99
  -3   9   6 2285.27   89.19
   3  -9   6 2108.39   91.99
  -9  -3   6 2343.27   85.09
  -2   9  -6  329.47   27.20
  -2   9  -6  290.67   32.70
   9   2  -6  299.07   24.00
   2  -9  -6  357.46   29.40
   2  -9   6  283.87   31.40
  -2   9   6  339.37   29.60
  -9  -2   6  287.37   23.70
  -1   9  -6  617.24   41.30
   1  -9  -6  634.64   40.90
   9   1  -6  605.74   34.70
  -1   9  -6  667.13   39.70
  -9  -1   6  653.63   36.70
  -1   9   6  617.84   41.00
   9   1   6  647.74   44.30
   1  -9   6  683.13   42.10
   9   0  -6  135.69   17.90
   0   9  -6  130.19   18.50
   0  -9  -6  156.78   22.80
   9   0  -6  134.09    8.10
   0   9  -6  134.09   20.90
   9   0   6  132.69   22.40
   0  -9   6  166.48   22.50
   0   9   6  157.48   23.90
  -9   0   6  180.88   22.40
   9  -1  -6  254.47   14.60
  -1  -9  -6  234.88   27.70
   1   9  -6  290.97   25.50
   1   9  -6  299.57   31.40
   9  -1   6  273.57   32.40
   1   9   6  299.77   31.80
  -9   1   6  239.18   25.20
  -1  -9   6  210.38   25.20
   2   9  -6  253.87   28.40
   2   9  -6  257.27   32.10
   9  -2  -6  281.17   22.00
  -9   2  -6  264.47   15.30
   9  -2  -6  239.98   16.60
   9  -2   6  211.98   28.20
   2   9   6  272.77   32.60
  -2  -9   6  280.97   24.80
  -9   2   6  286.67   29.40
  -9   2   6  218.38   16.90
   3   9  -6  801.72   45.90
  -9   3  -6  827.62   35.40
   3   9  -6  806.92   45.20
   9  -3  -6  853.51   38.10
  -9   3   6  894.51   40.00
  -9   3   6  919.11   46.90
  -3  -9   6  895.81   45.10
   9  -3   6  832.92   51.29
  -3  -9   6  908.21   44.90
   3   9   6  804.12   48.50
  -9   4  -6   55.89   10.30
   9  -4  -6   68.39   12.70
   4   9  -6   75.09   15.80
   4   9  -6   80.89   17.30
  -9   4   6   74.49   14.20
   4   9   6   67.19   16.30
  -4  -9   6   57.19   13.20
  -4  -9   6   83.19   15.10
   9  -4   6   42.20   15.60
  -9   4   6   43.60   12.90
  -9   5  -6 1089.69   47.20
  -9   5  -6 1008.20   62.19
   5   9  -6 1198.08   57.89
   5   9  -6 1089.09   52.09
   9  -5  -6 1136.19   51.49
  -9   5   6 1157.78   56.49
  -5  -9   6 1130.99   52.99
   5   9   6 1099.39   58.69
  -9   5   6 1026.90   51.19
  -5  -9   6 1182.98   51.99
  -9   6  -6    0.40   11.00
   9  -6  -6   -5.60    7.40
   6   9  -6    8.50    8.60
  -9   6  -6   -0.40    5.80
   6   9  -6    8.90    9.90
  -6  -9   6   -6.50    5.40
  -6  -9   6    2.40    6.80
   9  -6   6   -3.20   10.90
   6   9   6    7.70    9.80
  -9   6   6   10.50    9.00
   7   9  -6  606.64   41.20
   7   9  -6  685.53   37.20
  -9   7  -6  629.24   48.90
   9  -7  -6  651.33   40.60
  -9   7  -6  616.44   35.90
   9  -7   6  666.63   48.60
   7   9   6  708.63   45.50
  -9   7   6  656.23   42.50
  -7  -9   6  703.73   39.40
  -9   7   6  605.14   41.10
  -7  -9   6  681.73   35.60
   8   9  -6   98.29   19.50
   8   9  -6   72.89   14.00
  -9   8  -6   65.79   14.40
   9  -8  -6  113.69   21.30
  -9   8  -6   63.89   25.70
   8   9   6   83.89   12.60
  -9   8   6   84.09   19.60
   9  -8   6   81.99   21.20
   8   9   6   95.39   19.60
  -9   8   6   68.69   17.90
  -9   9  -6  638.64   52.89
   9   9  -6  776.92   46.60
   9   9  -6  788.32   38.40
   9  -9  -6  729.33   47.50
  -9   9  -6  685.83   41.70
  -9   9   6  725.33   47.10
   9   9   6  629.44   31.60
  -9  -9   6  654.43   39.70
   9  -9   6  743.13   53.19
  -9   9   6  718.03   48.80
   9   9   6  762.52   65.69
   9   9   6  712.83   33.50
  -9  10  -6   12.70   10.00
  10   9  -6    9.10   10.80
   9 -10  -6    3.30   12.40
  10   9  -6    9.90    7.90
 -10  -9   6   12.30    8.50
   9 -10   6    8.90   13.00
  -9  10   6    9.10   12.40
  10   9   6    9.80   11.10
  -9  10   6   -2.90    9.50
  10   9   6    1.70    5.30
  10   9   6   15.20    6.70
   8 -10  -6  125.89   23.30
  10   8  -6  141.39   16.60
  -8  10  -6  121.69   20.60
  10   8  -6  167.28   24.20
  -8  10  -6  102.29   26.00
  10   8   6  151.78   12.40
 -10  -8   6  158.08   21.90
   8 -10   6  150.88   30.00
  10   8   6  139.09   24.80
  10   8   6  112.89   12.40
  -8  10   6  157.68   25.80
  -8  10   6  122.79   23.70
  -7  10  -6   22.50   15.70
  -7  10  -6   15.60   10.60
  10   7  -6   10.70    6.30
  10   7  -6    2.10    9.20
   7 -10  -6   26.80   13.30
  -7  10   6    8.00   10.80
 -10  -7   6   39.00   11.40
  -7  10   6    8.40   10.90
  10   7   6   30.30   13.60
   7 -10   6   11.90   12.20
  10   6  -6  376.56   18.60
   6 -10  -6  295.27   35.00
  10   6  -6  384.86   30.10
  -6  10  -6  324.17   42.40
  -6  10  -6  357.46   30.10
  -6  10   6  364.06   32.20
   6 -10   6  310.37   37.80
 -10  -6   6  362.56   26.90
  -6  10   6  395.86   35.20
  10   5  -6   90.69    6.90
   5 -10  -6  111.59   21.70
  -5  10  -6   88.39   17.20
  -5  10  -6  104.19   23.60
  10   5  -6  117.59   19.40
   5 -10   6   50.29   17.20
 -10  -5   6  101.49   16.50
  -5  10   6   81.99   19.10
  -5  10   6   88.29   20.30
  -4  10  -6  965.10   50.89
  10   4  -6  894.11   46.90
   4 -10  -6  887.11   53.29
  -4  10  -6  967.60   58.59
  -4  10   6  943.51   52.09
  -4  10   6  938.61   54.69
 -10  -4   6  925.91   45.90
   4 -10   6  943.21   56.69
  -3  10  -6   35.20   14.70
   3 -10  -6    1.10   14.60
  -3  10  -6   11.80    9.40
  10   3  -6   28.40   10.60
  -3  10   6    5.50   10.40
 -10  -3   6   17.70    9.70
   3 -10   6   15.40   12.50
  -2  10  -6 1200.58   58.59
  -2  10  -6 1203.18   63.89
 -10  -2   6 1147.79   53.79
  -2  10   6 1157.88   61.59
   2 -10   6 1195.18   62.69
  -1  10  -6   -8.70    5.30
  -1  10  -6   -2.80    9.60
  10   1   6   -8.80    7.80
 -10  -1   6   -1.50    6.10
  -1  10   6  -11.90    6.50
   1 -10   6    1.10    9.40
   0  10  -6  315.97   34.40
  10   0  -6  279.77   13.60
   0  10  -6  285.17   30.30
  10   0  -6  276.37   22.80
  10   0   6  304.47   35.40
   0  10   6  218.98   29.80
 -10   0   6  279.17   24.30
   0 -10   6  306.77   32.40
   1  10  -6   58.09   15.30
   1  10  -6  100.59   19.10
  10  -1  -6   83.29   14.90
  -1 -10  -6   97.39   22.60
  10  -1  -6   85.39   10.00
 -10   1   6   92.79   15.80
  10  -1   6   93.39   21.20
  -1 -10   6   95.79   18.90
   1  10   6   75.69   17.30
 -10   2  -6  865.31   32.90
   2  10  -6  864.11   49.10
  10  -2  -6  889.91   37.00
   2  10  -6  814.22   47.80
  -2 -10   6  924.21   49.40
 -10   2   6  858.71   46.30
  10  -2   6  843.02   52.79
   2  10   6  828.62   50.49
 -10   2   6  820.62   38.10
   3  10  -6    6.20    8.80
  10  -3  -6   20.20    7.70
 -10   3  -6   23.70    7.10
   3  10  -6   21.50   10.60
  10  -3   6   23.20   14.90
  -3 -10   6    4.40    9.10
 -10   3   6   19.10    8.40
   3  10   6   -1.80    8.80
 -10   3   6    5.30    8.00
 -10   4  -6  418.86   24.10
   4  10  -6  461.95   33.20
  10  -4  -6  386.66   26.50
   4  10  -6  440.36   33.60
   4  10   6  429.96   35.50
  -4 -10   6  416.36   30.80
  10  -4   6  428.36   37.80
 -10   4   6  400.96   31.70
 -10   4   6  424.56   28.60
 -10   5  -6   -2.90    5.50
   5  10  -6    4.30    8.20
  10  -5  -6    3.10    7.80
   5  10  -6   -3.10    7.00
 -10   5   6    9.30    8.60
  -5 -10   6   -2.40    6.10
 -10   5   6    6.10    8.20
   5  10   6   -2.20    9.40
  10  -5   6   -8.40    8.80
 -10   6  -6  608.14   34.10
 -10   6  -6  595.44   48.40
   6  10  -6  624.14   41.70
   6  10  -6  601.24   38.20
  10  -6  -6  593.84   37.40
  -6 -10   6  672.03   37.40
   6  10   6  574.94   42.70
  10  -6   6  596.14   46.10
 -10   6   6  603.04   41.10
 -10   6   6  594.74   38.70
 -10   7  -6    1.00    6.90
  10  -7  -6   -5.80    7.80
   7  10  -6   -9.70    6.70
 -10   7  -6  -16.10   11.40
  10  -7   6    4.60   12.50
  -7 -10   6    7.90    7.90
 -10   7   6    9.70   10.70
   7  10   6   -3.40    5.00
 -10   7   6   -6.30    8.50
   7  10   6   -5.40    8.70
   8  10  -6  289.27   34.50
 -10   8  -6  282.07   28.30
 -10   8  -6  282.87   40.00
  10  -8  -6  304.67   33.10
   8  10  -6  285.77   25.20
  10  -8   6  258.57   36.60
   8  10   6  338.97   38.80
 -10   8   6  307.77   33.60
 -10   8   6  249.38   31.40
 -10   9  -6   18.70   10.90
 -10   9  -6    4.10   15.30
   9  10  -6    4.60   11.00
  10  -9  -6    8.00   11.30
   9  10  -6   12.60    9.40
  10  -9   6    7.10   13.20
   9  10   6    5.10    6.00
 -10   9   6    2.00   11.40
 -10   9   6    0.30   11.50
   9  10   6    6.60    6.10
   9  10   6    5.80   11.20
  10  10  -6  296.77   33.90
  10  10  -6  243.38   22.20
  10 -10  -6  233.18   32.20
 -10  10  -6  198.78   26.00
  10  10   6  215.68   17.60
  10 -10   6  184.98   32.00
 -10  10   6  248.28   34.10
  10  10   6  200.18   30.20
  10  10   6  218.88   17.90
  11  10  -6   18.80   12.70
  10 -11  -6    6.20   12.20
  11  10  -6   -0.70    7.00
 -10  11  -6    1.10   10.10
 -10  11   6   -2.40   10.70
  11  10   6    3.90    5.60
 -10  11   6    2.40   13.40
  11  10   6   -1.70    5.10
  10 -11   6  -21.30   10.30
  11   9  -6  267.67   20.80
  -9  11  -6  194.78   27.70
  11   9  -6  283.37   33.00
   9 -11  -6  194.88   29.80
  -9  11   6  267.17   33.90
 -11  -9   6  286.07   30.10
  -9  11   6  245.98   35.20
  11   9   6  196.48   29.80
   9 -11   6  309.37   42.00
  11   9   6  205.58   15.30
   8 -11  -6  101.89   23.30
  11   8  -6  129.69   15.50
  -8  11  -6  124.29   21.70
  11   8  -6  120.99   22.10
   8 -11   6  111.69   25.90
  -8  11   6  104.89   24.20
  11   8   6  102.19   21.50
  -8  11   6   88.29   20.80
 -11  -8   6  129.69   21.40
  -7  11  -6    7.90   17.50
   7 -11  -6    5.80   11.80
  11   7  -6   13.00    6.10
  -7  11  -6   23.70   16.30
  11   7  -6    0.80    8.30
  -7  11   6    8.50   11.00
 -11  -7   6    4.40    7.20
   7 -11   6   10.30   14.00
  11   7   6    1.00    8.60
  -6  11  -6  178.48   32.00
  11   6  -6  148.99   21.90
   6 -11  -6   91.79   22.60
  -6  11  -6  199.68   28.60
  11   6  -6  133.69   10.60
  11   6  -6  132.79   10.90
  -6  11   6  118.29   21.90
  -6  11   6  126.29   25.00
 -11  -6   6  170.18   21.50
   6 -11   6  121.59   26.00
  -5  11  -6  170.88   32.00
   5 -11  -6  218.68   31.60
  11   5  -6  201.28   25.20
  -5  11  -6  227.98   28.10
   5 -11   6  250.27   35.90
  -5  11   6  211.18   30.10
 -11  -5   6  237.18   25.20
  -5  11   6  256.27   33.30
   4 -11  -6  127.29   23.60
  -4  11  -6  192.38   24.70
  11   4  -6  183.18   23.80
  -4  11  -6  214.88   34.20
  -4  11   6  160.18   26.40
 -11  -4   6  174.28   22.40
   4 -11   6  156.88   26.40
  11   3  -6   36.10   11.70
  -3  11  -6   26.70   11.60
  -3  11  -6   33.10   16.40
   3 -11  -6   -3.50    9.80
 -11  -3   6   41.90   12.20
  -3  11   6   30.20   14.60
   3 -11   6    2.10   11.70
  11   2  -6  214.48   23.30
  -2  11  -6  178.38   28.80
  -2  11  -6  178.38   24.40
   2 -11  -6  232.78   30.80
 -11  -2   6  211.88   24.90
  11   2   6  207.08   35.00
  -2  11   6  162.68   26.20
   2 -11   6  170.98   27.90
   1 -11  -6  311.77   35.30
  -1  11  -6  344.27   30.00
  -1  11  -6  223.28   30.50
  11   1  -6  248.18   25.20
  11   1   6  291.87   36.20
   1 -11   6  230.28   29.10
 -11  -1   6  222.18   24.80
  -1  11   6  281.27   33.60
   0  11  -6  117.79   24.00
   0  11  -6  115.49   20.40
  11   0  -6  124.39   17.80
  11   0  -6   97.29    8.80
   0 -11  -6  126.99   22.90
  11   0   6  136.79   29.20
 -11   0   6  100.59   17.40
   0  11   6  121.89   24.70
  11  -1  -6  808.22   41.90
   1  11  -6  801.32   48.20
   1  11  -6  826.62   50.89
  11  -1  -6  802.12   33.40
  -1 -11  -6  802.72   50.69
 -11   1   6  814.52   45.10
  -1 -11   6  846.02   50.39
   1  11   6  792.82   51.29
   2  11  -6  223.08   29.00
  11  -2  -6  194.48   23.80
   2  11  -6  224.48   27.50
  11  -2   6  188.38   29.30
 -11   2   6  203.68   25.70
   2  11   6  246.78   33.70
  -2 -11   6  182.18   25.30
 -11   3  -6   19.30    6.30
   3  11  -6   16.60   10.90
   3  11  -6   18.30   11.90
  11  -3  -6   16.80    8.50
   3  11   6   26.30   13.90
  -3 -11   6   21.80   11.60
 -11   3   6   24.50    9.20
  11  -3   6   52.79   16.30
 -11   3   6   10.20    9.60
  11  -4  -6  114.99   16.80
   4  11  -6  104.19   20.10
 -11   4  -6  105.69   13.60
   4  11  -6  128.19   21.80
  11  -4   6  112.59   25.20
  -4 -11   6   90.09   18.60
   4  11   6  114.99   24.10
 -11   4   6  122.99   18.30
 -11   4   6  158.28   24.50
 -11   5  -6   53.19   11.10
   5  11  -6   58.89   15.70
  11  -5  -6   54.69   13.40
   5  11  -6   51.29   15.10
  11  -5   6   41.00   17.30
  -5 -11   6   51.99   14.30
[truncated: 726,225 more chars]
